# Supplementary material for: Whole-genome sequence-informed MALDI-TOF MS diagnostics reveal importance of Klebsiella oxytoca group in invasive infections: a retrospective clinical study
Source: Genome Med. 2021 Sep 13;13:150. doi: 10.1186/s13073-021-00960-5 (PMC8438989; doi:10.1186/s13073-021-00960-5)
Supplement: Supplementary file 2 — Additional file 2: Table S1. Strains included in the study and where sequence data can be accessed. [file 13073_2021_960_MOESM2_ESM.xlsx]

## Sheet: Table_S1_Assemblies1
Table S1: Strains included in the study and where they can be accessed Columns: 'Strain': species and strain name; 'Sequences publicly available previous to this study': Indicates whether sequences were publicly available previous to this study. 'Isolation Source': Specifies the patient isolation material for strains which were sequenced in house. 'Included in comparative genomics analysis': Indi…
Strain	Sequences publicly available previous to this study	Isolation Source	Included in comperative genomics analysis	Biosample Accession (sequenced for this study)	Genebank Accessionnumber	PacBio reads available (sequenced for this study)	Genebank Accessionnumber (previously available)	SRA accessionnumer (previously available)
Klebsiella_aerogenes_717657-17	No	Urine Sample	FALSE	SAMN12212322	VNVB00000000
Klebsiella_grimontii_620206143210	No	Missing	TRUE	SAMN12212068	VNSG00000000
Klebsiella_grimontii_620256532320	No	Urine Sample	TRUE	SAMN12212069	VNSI00000000
Klebsiella_grimontii_620257851413	No	Urine Sample	TRUE	SAMN12212071	VNSK00000000
Klebsiella_grimontii_620258715808	No	Urine Sample	TRUE	SAMN12212072	VNSL00000000
Klebsiella_grimontii_620260661315	No	Urine Sample	TRUE	SAMN12212074	VNSO00000000
Klebsiella_grimontii_620262140113	No	Penis Swab	TRUE	SAMN12212075	VNSP00000000
Klebsiella_grimontii_620262936017	No	Urine Sample	TRUE	SAMN12212079	VNST00000000
Klebsiella_grimontii_620279031217	No	Urine Sample	FALSE	SAMN12212087	VNTD00000000
Klebsiella_grimontii_132656-17	No	Bloodculture	FALSE	SAMN12212117	VNNJ00000000
Klebsiella_grimontii_170067317-17	No	Missing	FALSE	SAMN12212122	VNNO00000000
Klebsiella_grimontii_170079723-17	No	Missing	FALSE	SAMN12212124	VNNQ00000000
Klebsiella_grimontii_170096690-17	No	Missing	TRUE	SAMN12212125	VNNR00000000
Klebsiella_grimontii_40-2021-2	No	Missing	TRUE	SAMN12212135	VNOB00000000
Klebsiella_grimontii_402496-14	No	Missing	TRUE	SAMN12212172	VNPM00000000
Klebsiella_grimontii_402620-12	No	Missing	TRUE	SAMN12212174	VNPO00000000
Klebsiella_grimontii_500013-17	No	Respiratory Sample	TRUE	SAMN12212204	VNQS00000000
Klebsiella_grimontii_502310-17	No	Respiratory Sample	TRUE	SAMN12212208	VNQW00000000
Klebsiella_grimontii_502988-17	No	Respiratory Sample	TRUE	SAMN12212216	VNRE00000000
Klebsiella_grimontii_605112-17	No	Deep Tissue	TRUE	SAMN12212222	VNRK00000000
Klebsiella_grimontii_606641-17	No	Deep Tissue	TRUE	SAMN12212226	VNRO00000000	Yes
Klebsiella_grimontii_620255534809-17	No	Urine Sample	FALSE	SAMN12212243	VNSH00000000
Klebsiella_grimontii_620259814713-17	No	Urine Sample	TRUE	SAMN12212244	VNSM00000000
Klebsiella_grimontii_620271411010-17	No	Penis Swab	TRUE	SAMN12212245	VNSY00000000
Klebsiella_grimontii_620273821510-17	No	Superficial Wound Swab	TRUE	SAMN12212246	VNTA00000000
Klebsiella_grimontii_700466-17	No	Urine Sample	TRUE	SAMN12212248	VNTJ00000000
Klebsiella_grimontii_705420-17	No	Urine Sample	TRUE	SAMN12212264	VNTY00000000
Klebsiella_grimontii_710322-17	No	Urine Sample	TRUE	SAMN12212281	VNUP00000000	Yes
Klebsiella_grimontii_710455-17	No	Urine Sample	TRUE	SAMN12212282	VNUQ00000000
Klebsiella_grimontii_712486-17	No	Urine Sample	TRUE	SAMN12212288	VNUW00000000
Klebsiella_grimontii_804720-15	No	Missing	FALSE	SAMN12212310	VNVV00000000
Klebsiella_grimontii_2017E043892A	No	Missing	FALSE	SAMN12273338	VLPT00000000
Klebsiella_michiganensis_620203084113	No	Missing	TRUE	SAMN12212067	VNSF00000000
Klebsiella_michiganensis_620256896681	No	Superficial Wound Swab	FALSE	SAMN12212070	VNSJ00000000
Klebsiella_michiganensis_620260277613	No	Eye Swab	TRUE	SAMN12212073	VNSN00000000
Klebsiella_michiganensis_620262455609	No	Stool	TRUE	SAMN12212076	VNSQ00000000
Klebsiella_michiganensis_620262583611	No	Stool	FALSE	SAMN12212077	VNSR00000000
Klebsiella_michiganensis_620262927814	No	Urine Sample	TRUE	SAMN12212078	VNSS00000000
Klebsiella_michiganensis_620263865211	No	Vaginal Swab	FALSE	SAMN12212080	VNSU00000000
Klebsiella_michiganensis_620264432508	No	Stool	TRUE	SAMN12212081	VNSV00000000
Klebsiella_michiganensis_620267298408	No	Urine Sample	TRUE	SAMN12212082	VNSW00000000
Klebsiella_michiganensis_620267602911	No	Urine Sample	TRUE	SAMN12212083	VNSX00000000
Klebsiella_michiganensis_620272244309	No	Nose Swab	FALSE	SAMN12212084	VNSZ00000000
Klebsiella_michiganensis_620277132808	No	Urine Sample	FALSE	SAMN12212085	VNTB00000000
Klebsiella_michiganensis_620278998915	No	Urine Sample	TRUE	SAMN12212086	VNTC00000000
Klebsiella_michiganensis_620285505921	No	Ear Swab	TRUE	SAMN12212088	VNTE00000000
Klebsiella_michiganensis_620286429714	No	Nose Swab	TRUE	SAMN12212089	VNTF00000000
Klebsiella_michiganensis_620286643710	No	Nose Swab	TRUE	SAMN12212090	VNTG00000000
Klebsiella_michiganensis_620288768518	No	Superficial Wound Swab	FALSE	SAMN12212091	VNTH00000000
Klebsiella_michiganensis_109680-17	No	Bloodculture	TRUE	SAMN12212095	VNMN00000000
Klebsiella_michiganensis_111734-17	No	Bloodculture	FALSE	SAMN12212099	VNMR00000000
Klebsiella_michiganensis_126192-17	No	Bloodculture	TRUE	SAMN12212105	VNMX00000000
Klebsiella_michiganensis_128489-17	No	Bloodculture	FALSE	SAMN12212107	VNMZ00000000
Klebsiella_michiganensis_141125-16	No	Bloodculture	TRUE	SAMN12212121	VNNN00000000
Klebsiella_michiganensis_170070391-17	No	missing	TRUE	SAMN12212123	VNNP00000000
Klebsiella_michiganensis_400041-17	No	Ear Swab	FALSE	SAMN12212136	VNOC00000000
Klebsiella_michiganensis_401065-17	No	Urinary Catheter	TRUE	SAMN12212153	VNOT00000000
Klebsiella_michiganensis_401153-17	No	Superficial Swab	TRUE	SAMN12212157	VNOX00000000
Klebsiella_michiganensis_44-2360-1	No	Urine Sample	FALSE	SAMN12212203	VNQR00000000
Klebsiella_michiganensis_500137-17	No	Respiratory Sample	TRUE	SAMN12212205	VNQT00000000
Klebsiella_michiganensis_501671-17	No	Respiratory Sample	FALSE	SAMN12212207	VNQV00000000
Klebsiella_michiganensis_502565-17	No	Respiratory Sample	TRUE	SAMN12212209	VNQX00000000
Klebsiella_michiganensis_502761-17	No	Respiratory Sample	TRUE	SAMN12212213	VNRB00000000
Klebsiella_michiganensis_502790-17	No	Respiratory Sample	FALSE	SAMN12212214	VNRC00000000
Klebsiella_michiganensis_505106-17	No	Respiratory Sample	FALSE	SAMN12212218	VNRG00000000
Klebsiella_michiganensis_602734-17	No	Deep Tissue	TRUE	SAMN12212220	VNRI00000000
Klebsiella_michiganensis_603572-17	No	Deep Tissue	FALSE	SAMN12212221	VNRJ00000000
Klebsiella_michiganensis_605924-17	No	Deep Tissue	FALSE	SAMN12212224	VNRM00000000
Klebsiella_michiganensis_607815-17	No	Deep Tissue	TRUE	SAMN12212227	VNRP00000000
Klebsiella_michiganensis_608288-17	No	Deep Tissue	FALSE	SAMN12212231	VNRT00000000
Klebsiella_michiganensis_612478-16	No	Deep Tissue	FALSE	SAMN12212240	VNSC00000000
Klebsiella_michiganensis_705823-17	No	Urine Sample	FALSE	SAMN12212266	VNUA00000000
Klebsiella_michiganensis_705849-17	No	Urine Sample	TRUE	SAMN12212267	VNUB00000000
Klebsiella_michiganensis_706508-16	No	Urine Sample	TRUE	SAMN12212269	VNUD00000000
Klebsiella_michiganensis_707021-17	No	Urine Sample	FALSE	SAMN12212270	VNUE00000000
Klebsiella_michiganensis_707154-17	No	Urine Sample	TRUE	SAMN12212271	VNUF00000000
Klebsiella_michiganensis_708990-17	No	Urine Sample	TRUE	SAMN12212274	VNUI00000000
Klebsiella_michiganensis_710217-17	No	Urine Sample	FALSE	SAMN12212280	VNUO00000000
Klebsiella_michiganensis_720807-16	No	Urine Sample	TRUE	SAMN12212295	VNVF00000000	Yes
Klebsiella_michiganensis_800126-16	No	Missing	TRUE	SAMN12212298	VNVI00000000
Klebsiella_michiganensis_DSM-103279	No	Missing	TRUE	SAMN12212321	VNWI00000000	Yes
Klebsiella_oxytoca_400086-17	No	Superficial Swab	FALSE	SAMN12212137	VNOD00000000
Klebsiella_oxytoca_400125-17	No	Superficial Swab	TRUE	SAMN12212138	VNOE00000000
Klebsiella_oxytoca_404813-5-17	No	Missing	FALSE	SAMN12212200	VNQO00000000
Klebsiella_oxytoca_404821-16	No	Superficial Swab	FALSE	SAMN12212202	VNQQ00000000
Klebsiella_oxytoca_502573-2009	No	Respiratory Sample	FALSE	SAMN12212210	VNQY00000000
Klebsiella_oxytoca_502610-17	No	Respiratory Sample	FALSE	SAMN12212211	VNQZ00000000
Klebsiella_oxytoca_502954-17	No	Respiratory Sample	FALSE	SAMN12212215	VNRD00000000
Klebsiella_oxytoca_606250-17	No	Deep Tissue	FALSE	SAMN12212225	VNRN00000000
Klebsiella_oxytoca_608110-17	No	Deep Tissue	FALSE	SAMN12212229	VNRR00000000
Klebsiella_oxytoca_608431-17	No	Deep Tissue	FALSE	SAMN12212233	VNRV00000000
Klebsiella_oxytoca_608668-17	No	Deep Tissue	TRUE	SAMN12212234	VNRW00000000
Klebsiella_oxytoca_608715-17	No	Deep Tissue	TRUE	SAMN12212235	VNRX00000000
Klebsiella_oxytoca_608815-17	No	Deep Tissue	TRUE	SAMN12212237	VNRZ00000000
Klebsiella_oxytoca_700456-16	No	Urine Sample	TRUE	SAMN12212247	VNTI00000000
Klebsiella_oxytoca_700570-17	No	Urine Sample	FALSE	SAMN12212252	VNTM00000000
Klebsiella_oxytoca_700765-17	No	Urine Sample	FALSE	SAMN12212256	VNTQ00000000
Klebsiella_oxytoca_701520-2009	No	Urine Sample	FALSE	SAMN12212258	VNTS00000000
Klebsiella_oxytoca_705729-17	No	Urine Sample	TRUE	SAMN12212265	VNTZ00000000
Klebsiella_oxytoca_706127-17	No	Urine Sample	TRUE	SAMN12212268	VNUC00000000	Yes
Klebsiella_oxytoca_708712-17	No	Urine Sample	TRUE	SAMN12212272	VNUG00000000
Klebsiella_oxytoca_708776-17	No	Urine Sample	TRUE	SAMN12212273	VNUH00000000
Klebsiella_oxytoca_708994-2009	No	Urine Sample	FALSE	SAMN12212275	VNUJ00000000
Klebsiella_oxytoca_709081-17	No	Urine Sample	TRUE	SAMN12212276	VNUK00000000
Klebsiella_oxytoca_709253-17	No	Urine Sample	TRUE	SAMN12212277	VNUL00000000
Klebsiella_oxytoca_709833-17	No	Urine Sample	TRUE	SAMN12212278	VNUM00000000
Klebsiella_oxytoca_709965-17	No	Urine Sample	TRUE	SAMN12212279	VNUN00000000
Klebsiella_oxytoca_711072-17	No	Urine Sample	TRUE	SAMN12212283	VNUR00000000
Klebsiella_oxytoca_711080-17	No	Urine Sample	TRUE	SAMN12212284	VNUS00000000
Klebsiella_oxytoca_711093-17	No	Urine Sample	FALSE	SAMN12212285	VNUT00000000
Klebsiella_oxytoca_711206-17	No	Urine Sample	TRUE	SAMN12212286	VNUU00000000
Klebsiella_oxytoca_711469-2009	No	Urine Sample	TRUE	SAMN12212287	VNUV00000000
Klebsiella_oxytoca_712881-17	No	Urine Sample	TRUE	SAMN12212289	VNUX00000000
Klebsiella_oxytoca_713447-17	No	Urine Sample	FALSE	SAMN12212291	VNUZ00000000
Klebsiella_oxytoca_713490-17	No	Urine Sample	TRUE	SAMN12212292	VNVA00000000
Klebsiella_oxytoca_722058-16	No	Urine Sample	FALSE	SAMN12212296	VNVG00000000
Klebsiella_oxytoca_DSM-5175	No	pharyngeal tonsil	TRUE	SAMN12212320	VNWH00000000	Yes
Klebsiella_pneumoniae_80442-17	No	Missing	FALSE	SAMN12212065	VNVT00000000
Klebsiella_pneumoniae_805689	No	Missing	FALSE	SAMN12212066	VNVY00000000
Klebsiella_pneumoniae_110686-17	No	Bloodculture	FALSE	SAMN12212096	VNMO00000000
Klebsiella_pneumoniae_110856-17	No	Bloodculture	FALSE	SAMN12212097	VNMP00000000
Klebsiella_pneumoniae_111684-17	No	Bloodculture	FALSE	SAMN12212098	VNMQ00000000
Klebsiella_pneumoniae_118559-17	No	Bloodculture	TRUE	SAMN12212100	VNMS00000000
Klebsiella_pneumoniae_118937-12	No	Bloodculture	FALSE	SAMN12212101	VNMT00000000
Klebsiella_pneumoniae_120669-12	No	Bloodculture	FALSE	SAMN12212102	VNMU00000000
Klebsiella_pneumoniae_124203-17	No	Bloodculture	TRUE	SAMN12212103	VNMV00000000
Klebsiella_pneumoniae_125929-17	No	Bloodculture	TRUE	SAMN12212104	VNMW00000000
Klebsiella_pneumoniae_126458-17	No	Bloodculture	TRUE	SAMN12212106	VNMY00000000
Klebsiella_pneumoniae_128879-17	No	Bloodculture	TRUE	SAMN12212108	VNNA00000000
Klebsiella_pneumoniae_128918-17	No	Bloodculture	FALSE	SAMN12212109	VNNB00000000
Klebsiella_pneumoniae_129238-17	No	Bloodculture	FALSE	SAMN12212110	VNNC00000000
Klebsiella_pneumoniae_129282-17	No	Bloodculture	TRUE	SAMN12212111	VNND00000000
Klebsiella_pneumoniae_129496-17	No	Bloodculture	TRUE	SAMN12212112	VNNE00000000
Klebsiella_pneumoniae_130064-17	No	Bloodculture	FALSE	SAMN12212113	VNNF00000000
Klebsiella_pneumoniae_132027-17	No	Bloodculture	TRUE	SAMN12212115	VNNH00000000
Klebsiella_pneumoniae_132036-17	No	Bloodculture	FALSE	SAMN12212116	VNNI00000000
Klebsiella_pneumoniae_134152-17	No	Bloodculture	TRUE	SAMN12212119	VNNL00000000
Klebsiella_pneumoniae_134730-17	No	Bloodculture	FALSE	SAMN12212120	VNNM00000000
Klebsiella_pneumoniae_303987-16	No	Stool	FALSE	SAMN12212126	VNNS00000000
Klebsiella_pneumoniae_304170-1-16	No	Stool	FALSE	SAMN12212127	VNNT00000000
Klebsiella_pneumoniae_304170-2-16	No	Stool	FALSE	SAMN12212128	VNNU00000000
Klebsiella_pneumoniae_304256-16	No	Stool	FALSE	SAMN12212129	VNNV00000000
Klebsiella_pneumoniae_304312-16	No	Stool	FALSE	SAMN12212130	VNNW00000000
Klebsiella_pneumoniae_304450-1-16	No	Stool	FALSE	SAMN12212131	VNNX00000000
Klebsiella_pneumoniae_304450-3-16	No	Stool	TRUE	SAMN12212132	VNNY00000000
Klebsiella_pneumoniae_357664-14	No	Stool	FALSE	SAMN12212134	VNOA00000000
Klebsiella_pneumoniae_400161-1-16	No	Missing	FALSE	SAMN12212139	VNOF00000000
Klebsiella_pneumoniae_400161-2-16	No	Missing	TRUE	SAMN12212140	VNOG00000000
Klebsiella_pneumoniae_400231-13	No	Missing	FALSE	SAMN12212141	VNOH00000000
Klebsiella_pneumoniae_400266-13	No	Missing	TRUE	SAMN12212142	VNOI00000000
Klebsiella_pneumoniae_400354-14	No	Missing	FALSE	SAMN12212143	VNOJ00000000
Klebsiella_pneumoniae_400455-13	No	Missing	FALSE	SAMN12212144	VNOK00000000
Klebsiella_pneumoniae_400696-12	No	Missing	FALSE	SAMN12212145	VNOL00000000
Klebsiella_pneumoniae_400751-14	No	Missing	FALSE	SAMN12212146	VNOM00000000
Klebsiella_pneumoniae_400793-11	No	Missing	FALSE	SAMN12212147	VNON00000000
Klebsiella_pneumoniae_400840-14	No	Missing	FALSE	SAMN12212148	VNOO00000000
Klebsiella_pneumoniae_400854-13	No	Missing	FALSE	SAMN12212149	VNOP00000000
Klebsiella_pneumoniae_400924-13	No	Missing	FALSE	SAMN12212150	VNOQ00000000
Klebsiella_pneumoniae_400925-13	No	Missing	TRUE	SAMN12212151	VNOR00000000
Klebsiella_pneumoniae_400960-13	No	Missing	FALSE	SAMN12212152	VNOS00000000
Klebsiella_pneumoniae_401075-12	No	Missing	FALSE	SAMN12212154	VNOU00000000
Klebsiella_pneumoniae_401084-17	No	Missing	TRUE	SAMN12212155	VNOV00000000
Klebsiella_pneumoniae_401125-16	No	Missing	TRUE	SAMN12212156	VNOW00000000
Klebsiella_pneumoniae_401269-14	No	Missing	FALSE	SAMN12212158	VNOY00000000
Klebsiella_pneumoniae_401433-14	No	Missing	FALSE	SAMN12212159	VNOZ00000000
Klebsiella_pneumoniae_401508-14	No	Missing	FALSE	SAMN12212160	VNPA00000000
Klebsiella_pneumoniae_401589-13	No	Missing	FALSE	SAMN12212161	VNPB00000000
Klebsiella_pneumoniae_401608-14	No	Missing	FALSE	SAMN12212162	VNPC00000000
Klebsiella_pneumoniae_401629-14	No	Missing	FALSE	SAMN12212163	VNPD00000000
Klebsiella_pneumoniae_401649-2-14	No	Missing	FALSE	SAMN12212164	VNPE00000000
Klebsiella_pneumoniae_401649-3-14	No	Missing	FALSE	SAMN12212165	VNPF00000000
Klebsiella_pneumoniae_401677-14	No	Missing	FALSE	SAMN12212166	VNPG00000000
Klebsiella_pneumoniae_401717-13	No	Missing	TRUE	SAMN12212167	VNPH00000000
Klebsiella_pneumoniae_401801-14	No	Missing	TRUE	SAMN12212168	VNPI00000000
Klebsiella_pneumoniae_401811-12	No	Missing	FALSE	SAMN12212169	VNPJ00000000
Klebsiella_pneumoniae_402006-2-12	No	Missing	FALSE	SAMN12212170	VNPK00000000
Klebsiella_pneumoniae_402152-13	No	Missing	FALSE	SAMN12212171	VNPL00000000
Klebsiella_pneumoniae_402592-13	No	Missing	FALSE	SAMN12212173	VNPN00000000
Klebsiella_pneumoniae_402738-10	No	Missing	FALSE	SAMN12212175	VNPP00000000
Klebsiella_pneumoniae_402840-10	No	Missing	FALSE	SAMN12212176	VNPQ00000000
Klebsiella_pneumoniae_402854-12	No	Missing	FALSE	SAMN12212177	VNPR00000000
Klebsiella_pneumoniae_402859-10	No	Missing	FALSE	SAMN12212178	VNPS00000000
Klebsiella_pneumoniae_402894-13	No	Missing	FALSE	SAMN12212179	VNPT00000000
Klebsiella_pneumoniae_402949-11	No	Missing	FALSE	SAMN12212180	VNPU00000000
Klebsiella_pneumoniae_402962-16	No	Missing	FALSE	SAMN12212181	VNPV00000000
Klebsiella_pneumoniae_403091-13	No	Missing	FALSE	SAMN12212182	VNPW00000000
Klebsiella_pneumoniae_403161-15	No	Missing	TRUE	SAMN12212183	VNPX00000000
Klebsiella_pneumoniae_403243-11	No	Missing	FALSE	SAMN12212184	VNPY00000000
Klebsiella_pneumoniae_403420-11	No	Missing	TRUE	SAMN12212185	VNPZ00000000
Klebsiella_pneumoniae_403575-12	No	Missing	FALSE	SAMN12212186	VNQA00000000
Klebsiella_pneumoniae_403646-16	No	Missing	FALSE	SAMN12212187	VNQB00000000
Klebsiella_pneumoniae_403669-15	No	Missing	FALSE	SAMN12212188	VNQC00000000
Klebsiella_pneumoniae_403850-15	No	Missing	TRUE	SAMN12212191	VNQF00000000
Klebsiella_pneumoniae_403869-16	No	Missing	FALSE	SAMN12212192	VNQG00000000
Klebsiella_pneumoniae_404197-15	No	Missing	TRUE	SAMN12212193	VNQH00000000
Klebsiella_pneumoniae_404261-16	No	Missing	FALSE	SAMN12212194	VNQI00000000
Klebsiella_pneumoniae_404387-16	No	Missing	FALSE	SAMN12212195	VNQJ00000000
Klebsiella_pneumoniae_404430-16	No	Missing	FALSE	SAMN12212196	VNQK00000000
Klebsiella_pneumoniae_404507-16	No	Missing	FALSE	SAMN12212198	VNQM00000000
Klebsiella_pneumoniae_404556-16	No	Missing	TRUE	SAMN12212199	VNQN00000000
Klebsiella_pneumoniae_501326-11	No	Respiratory Sample	FALSE	SAMN12212206	VNQU00000000
Klebsiella_pneumoniae_503397-12	No	Respiratory Sample	FALSE	SAMN12212217	VNRF00000000
Klebsiella_pneumoniae_608017-17	No	Deep Tissue	FALSE	SAMN12212228	VNRQ00000000
Klebsiella_pneumoniae_608276-17	No	Deep Tissue	TRUE	SAMN12212230	VNRS00000000
Klebsiella_pneumoniae_608420-17	No	Deep Tissue	TRUE	SAMN12212232	VNRU00000000
Klebsiella_pneumoniae_608740-17	No	Deep Tissue	TRUE	SAMN12212236	VNRY00000000
Klebsiella_pneumoniae_608935-17	No	Deep Tissue	TRUE	SAMN12212239	VNSB00000000
Klebsiella_pneumoniae_612634-16	No	Deep Tissue	TRUE	SAMN12212242	VNSE00000000
Klebsiella_pneumoniae_700505-17	No	Urine Sample	TRUE	SAMN12212249	VNWJ00000000
Klebsiella_pneumoniae_700521-17	No	Urine Sample	TRUE	SAMN12212250	VNTK00000000	Yes
Klebsiella_pneumoniae_700607-17	No	Urine Sample	TRUE	SAMN12212254	VNTO00000000
Klebsiella_pneumoniae_700678-17	No	Urine Sample	TRUE	SAMN12212255	VNTP00000000
Klebsiella_pneumoniae_704984-11	No	Urine Sample	TRUE	SAMN12212261	VNTV00000000
Klebsiella_pneumoniae_705023-2-17	No	Urine Sample	TRUE	SAMN12212263	VNTX00000000
Klebsiella_pneumoniae_713220-4-17	No	Urine Sample	FALSE	SAMN12212290	VNUY00000000
Klebsiella_pneumoniae_800121-13	No	Missing	FALSE	SAMN12212297	VNVH00000000
Klebsiella_pneumoniae_801079-17	No	Missing	FALSE	SAMN12212300	VNVK00000000
Klebsiella_pneumoniae_801080-17	No	Missing	TRUE	SAMN12212301	VNVL00000000
Klebsiella_pneumoniae_801403-17	No	Missing	FALSE	SAMN12212302	VNVM00000000
Klebsiella_pneumoniae_801722-1-17	No	Missing	TRUE	SAMN12212303	VNVN00000000
Klebsiella_pneumoniae_801752-1-17	No	Missing	FALSE	SAMN12212304	VNVO00000000
Klebsiella_pneumoniae_801869-6-17	No	Missing	TRUE	SAMN12212305	VNVP00000000
Klebsiella_pneumoniae_803653-17	No	Missing	FALSE	SAMN12212306	VNVQ00000000
Klebsiella_pneumoniae_803710-16	No	Missing	FALSE	SAMN12212307	VNVR00000000
Klebsiella_pneumoniae_804135-14	No	Missing	FALSE	SAMN12212308	VNVS00000000
Klebsiella_pneumoniae_804562-15	No	Missing	FALSE	SAMN12212309	VNVU00000000
Klebsiella_pneumoniae_805100-17	No	Missing	FALSE	SAMN12212311	VNVW00000000
Klebsiella_pneumoniae_806823-15	No	Missing	FALSE	SAMN12212312	VNVZ00000000
Klebsiella_pneumoniae_808927-4-16	No	Missing	FALSE	SAMN12212315	VNWC00000000
Klebsiella_pneumoniae_808934-11-16	No	Missing	FALSE	SAMN12212316	VNWD00000000
Klebsiella_pneumoniae_DSM-30104	No	Missing	FALSE	SAMN12212319	VNWG00000000	Yes
Klebsiella_quasipneumoniae-subsp-quasipneumoniae_131515-17	No	Bloodculture	TRUE	SAMN12212114	VNNG00000000
Klebsiella_quasipneumoniae-subsp-quasipneumoniae_403774-16	No	Missing	TRUE	SAMN12212190	VNQE00000000
Klebsiella_quasipneumoniae-subsp-quasipneumoniae_404431-16	No	Missing	TRUE	SAMN12212197	VNQL00000000
Klebsiella_quasipneumoniae-subsp-similipneumoniae_700573-16	No	Urine Sample	FALSE	SAMN12212253	VNTN00000000
Klebsiella_quasipneumoniae-subsp-quasipneumoniae_DSM-28211	No	Bloodculture	FALSE	SAMN12212318	VNWF00000000	Yes
Klebsiella_variicola_101332-17	No	Bloodculture	TRUE	SAMN12212092	VNMK00000000
Klebsiella_variicola_105668-17	No	Bloodculture	FALSE	SAMN12212093	VNML00000000
Klebsiella_variicola_105710-17	No	Bloodculture	TRUE	SAMN12212094	VNMM00000000
Klebsiella_variicola_133832-17	No	Bloodculture	TRUE	SAMN12212118	VNNK00000000
Klebsiella_variicola_304471-16	No	Stool	TRUE	SAMN12212133	VNNZ00000000
Klebsiella_variicola_403773-16	No	Missing	TRUE	SAMN12212189	VNQD00000000
Klebsiella_variicola_404813-6-17	No	Missing	TRUE	SAMN12212201	VNQP00000000
Klebsiella_variicola_502642-17	No	Respiratory Sample	TRUE	SAMN12212212	VNRA00000000
Klebsiella_variicola_600085-17	No	Deep Tissue	TRUE	SAMN12212219	VNRH00000000
Klebsiella_variicola_605161-17	No	Deep Tissue	FALSE	SAMN12212223	VNRL00000000
Klebsiella_variicola_608870-17	No	Deep Tissue	TRUE	SAMN12212238	VNSA00000000
Klebsiella_variicola_612524-16	No	Deep Tissue	FALSE	SAMN12212241	VNSD00000000
Klebsiella_variicola_700538-17	No	Urine Sample	TRUE	SAMN12212251	VNTL00000000
Klebsiella_variicola_701411-17	No	Urine Sample	TRUE	SAMN12212257	VNTR00000000
Klebsiella_variicola_704117-17	No	Urine Sample	TRUE	SAMN12212259	VNTT00000000
Klebsiella_variicola_704195-17	No	Urine Sample	TRUE	SAMN12212260	VNTU00000000	Yes
Klebsiella_variicola_705021-17	No	Urine Sample	FALSE	SAMN12212262	VNTW00000000
Klebsiella_variicola_717892-17	No	Urine Sample	TRUE	SAMN12212293	VNVD00000000
Klebsiella_variicola_718755-16	No	Urine Sample	FALSE	SAMN12212294	VNVE00000000
Klebsiella_variicola_800274-17	No	Missing	FALSE	SAMN12212299	VNVJ00000000
Klebsiella_variicola_806877-17	No	Missing	TRUE	SAMN12212313	VNWA00000000
Klebsiella_variicola_807594-16	No	Missing	TRUE	SAMN12212314	VNWB00000000
Klebsiella_variicola_DSM15968(T)	No	Missing	FALSE	SAMN12212317	VNWE00000000	Yes
Raoultella_ornithinolytica_717709-17	No	Urine Sample	FALSE	SAMN12212323	VNVC00000000
Raoultella_planticola_805497-17	No	Missing	FALSE	SAMN12212324	VNVX00000000
Klebsiella_variicola_3-ST357	Yes		FALSE				CXOY01
Klebsiella_variicola_06-268-ST2048	Yes		FALSE				CXOZ01
Klebsiella_variicola_T29A-ST1688	Yes		FALSE				CXPA01
Klebsiella_variicola_4880-STPN75	Yes		FALSE				CXPB01
Klebsiella_variicola_6A2-ST357	Yes		FALSE				CXPC01
Klebsiella_quasipneumoniae-subsp-similipneumoniae_06-219-ST138	Yes		FALSE				FKLR01
Klebsiella_pneumoniae-subsp-pneumoniae_NTUH-K2044-ST23	Yes		FALSE				GCF_000009885
Klebsiella_pneumoniae-subsp-pneumoniae_MGH78578-ST38	Yes		TRUE				GCF_000016305
Klebsiella_variicola_342-ST146	Yes		TRUE				GCF_000019565
Klebsiella_variicola_At-22-ST1220	Yes		TRUE				GCF_000025465
Klebsiella_variicola_1.1.55-ST848	Yes		TRUE				GCF_000163075
Klebsiella_pneumoniae-subsp-rhinoscleromatis_ATCC13884(T)-ST67	Yes		TRUE				GCF_000163455
Klebsiella_pneumoniae_MS92-3-ST45	Yes		TRUE				GCF_000195655
Klebsiella_aerogenes_KCTC2190(T)	Yes		FALSE				GCF_000215745
Klebsiella_pneumoniae_JH1-ST134	Yes		TRUE				GCF_000219945
Klebsiella_pneumoniae_1162281-ST133	Yes		TRUE				GCF_000219965
Klebsiella_pneumoniae_KCTC2242-ST375	Yes		TRUE				GCF_000220485
Klebsiella_pneumoniae-subsp-pneumoniae_1191100241	Yes		FALSE				GCF_000223435
Klebsiella_pneumoniae_4.1.44FAA-ST1221	Yes		TRUE				GCF_000238715
Klebsiella_pneumoniae-subsp-pneumoniae_HS11286	Yes		TRUE				GCF_000240185
Klebsiella_michiganensis_KCTC1686-ST28	Yes		FALSE				GCF_000240325
Klebsiella_michiganensis_10-5242-ST29	Yes		FALSE				GCF_000247835
Klebsiella_oxytoca_10-5243-ST30	Yes		FALSE				GCF_000247855
Klebsiella_oxytoca_10-5245-ST31	Yes		TRUE				GCF_000247875
Raoultella_ornithinolytica_10-524	Yes		FALSE				GCF_000247895
Klebsiella_grimontii_10-5250-ST47	Yes		TRUE				GCF_000247915
Klebsiella_oxytoca_11492-1-ST36	Yes		FALSE				GCF_000252915
Klebsiella_pneumoniae-subsp-pneumoniae_LCT-KP214-ST48	Yes		TRUE				GCF_000255975
Klebsiella_pneumoniae-subsp-pneumoniae_LZ-ST1222	Yes		TRUE				GCF_000263095
Klebsiella_oxytoca_10-5248-ST53	Yes		TRUE				GCF_000269585
Klebsiella_michiganensis_E718-ST27	Yes		FALSE				GCF_000276705
Klebsiella_pneumoniae-subsp-pneumoniae_KPNIH2-ST258	Yes		FALSE				GCF_000281255
Klebsiella_pneumoniae-subsp-pneumoniae_KPNIH5-ST258	Yes		FALSE				GCF_000281275
Klebsiella_pneumoniae-subsp-pneumoniae_KPNIH6	Yes		FALSE				GCF_000281295
Klebsiella_pneumoniae-subsp-pneumoniae_KPNIH9-ST258	Yes		FALSE				GCF_000281315
Klebsiella_pneumoniae-subsp-pneumoniae_KPNIH12-ST258	Yes		FALSE				GCF_000281335
Klebsiella_pneumoniae-subsp-pneumoniae_KPNIH17-ST258	Yes		FALSE				GCF_000281355
Klebsiella_pneumoniae-subsp-pneumoniae_KPNIH20-ST258	Yes		FALSE				GCF_000281375
Klebsiella_pneumoniae-subsp-pneumoniae_KPNIH4	Yes		FALSE				GCF_000281395
Klebsiella_pneumoniae-subsp-pneumoniae_KPNIH7-ST258	Yes		FALSE				GCF_000281415
Klebsiella_pneumoniae-subsp-pneumoniae_KPNIH10-ST258	Yes		FALSE				GCF_000281435
Klebsiella_pneumoniae-subsp-pneumoniae_KPNIH14	Yes		FALSE				GCF_000281455
Klebsiella_pneumoniae-subsp-pneumoniae_KPNIH18-ST258	Yes		FALSE				GCF_000281475
Klebsiella_pneumoniae-subsp-pneumoniae_KPNIH21-ST258	Yes		FALSE				GCF_000281495
Klebsiella_pneumoniae-subsp-pneumoniae_KPNIH22-ST258	Yes		FALSE				GCF_000281515
Klebsiella_pneumoniae-subsp-pneumoniae_KPNIH1-ST258	Yes		FALSE				GCF_000281535
Klebsiella_pneumoniae-subsp-pneumoniae_KPNIH8-ST258	Yes		FALSE				GCF_000281555
Klebsiella_pneumoniae-subsp-pneumoniae_KPNIH11-ST258	Yes		FALSE				GCF_000281575
Klebsiella_pneumoniae-subsp-pneumoniae_KPNIH16-ST258	Yes		FALSE				GCF_000281595
Klebsiella_pneumoniae-subsp-pneumoniae_KPNIH19	Yes		FALSE				GCF_000281615
Klebsiella_pneumoniae-subsp-pneumoniae_KPNIH23-ST258	Yes		FALSE				GCF_000281635
Klebsiella_pneumoniae-subsp-pneumoniae_DSM30104(T)-STPN34	Yes		TRUE				GCF_000281755
Klebsiella_pneumoniae-subsp-pneumoniae_ST258-490-ST258	Yes		FALSE				GCF_000283455
Klebsiella_pneumoniae-subsp-pneumoniae_1084-ST23	Yes		FALSE				GCF_000294365
Klebsiella_pneumoniae-subsp-pneumoniae_WGLW1-ST48	Yes		FALSE				GCF_000300655
Klebsiella_pneumoniae-subsp-pneumoniae_WGLW2-ST14	Yes		FALSE				GCF_000300675
Klebsiella_pneumoniae-subsp-pneumoniae_KpQ3-ST37	Yes		FALSE				GCF_000300835
Klebsiella_pneumoniae-subsp-pneumoniae_WGLW3-ST48	Yes		TRUE				GCF_000300935
Klebsiella_pneumoniae-subsp-pneumoniae_WGLW5-ST134	Yes		FALSE				GCF_000300955
Klebsiella_pneumoniae-subsp-pneumoniae_ST258-K28BO-ST258	Yes		FALSE				GCF_000313365
Klebsiella_pneumoniae-subsp-pneumoniae_Ecl8-ST375	Yes		FALSE				GCF_000315385
Klebsiella_pneumoniae_VA360-ST258	Yes		FALSE				GCF_000316245
Klebsiella_pneumoniae_JHCK-ST14	Yes		FALSE				GCF_000316265
Klebsiella_pneumoniae_hvKP1-ST86	Yes		FALSE				GCF_000338255
Klebsiella_quasipneumoniae-subsp-similipneumoniae_700603-ST489	Yes		TRUE				GCF_000349245
Klebsiella_pneumoniae_ATCCBAA-1705-ST258	Yes		FALSE				GCF_000349265
Klebsiella_pneumoniae_ATCCBAA-2146-ST11	Yes		FALSE				GCF_000349285
Klebsiella_pneumoniae_ATCCBAA-2146	Yes		FALSE				GCF_000364385.3
Klebsiella_quasipneumoniae-subsp-similipneumoniae_12-3578-ST421	Yes		FALSE				GCF_000367165
Raoultella_ornithinolytica_B6	Yes		FALSE				GCF_000367425
Klebsiella_variicola_KTE92-ST1273	Yes		TRUE				GCF_000398905
Klebsiella_pneumoniae_UHKPC23-ST258	Yes		FALSE				GCF_000401195
Klebsiella_pneumoniae_KP-7-ST1272	Yes		FALSE				GCF_000406385
Klebsiella_pneumoniae_UHKPC40-ST258	Yes		FALSE				GCF_000406405
Klebsiella_pneumoniae_UHKPC09-ST258	Yes		FALSE				GCF_000406425
Klebsiella_pneumoniae_UHKPC01-ST258	Yes		FALSE				GCF_000406445
Klebsiella_pneumoniae_UHKPC27-ST258	Yes		FALSE				GCF_000406465
Klebsiella_pneumoniae_361.1301-ST258	Yes		FALSE				GCF_000406485
Klebsiella_pneumoniae_KP-11-ST1272	Yes		FALSE				GCF_000406505
Klebsiella_pneumoniae_UHKPC81-ST234	Yes		FALSE				GCF_000406525
Klebsiella_pneumoniae_VAKPC297-ST258	Yes		FALSE				GCF_000406545
Klebsiella_pneumoniae_VAKPC280-ST258	Yes		FALSE				GCF_000406565
Klebsiella_pneumoniae_VAKPC270-ST258	Yes		FALSE				GCF_000406585
Klebsiella_pneumoniae_UHKPC24-ST258	Yes		FALSE				GCF_000406605
Klebsiella_pneumoniae_VAKPC276-ST258	Yes		FALSE				GCF_000406625
Klebsiella_pneumoniae_VAKPC309-ST258	Yes		FALSE				GCF_000406645
Klebsiella_pneumoniae_UHKPC26-ST258	Yes		FALSE				GCF_000406665
Klebsiella_pneumoniae_UHKPC22-ST258	Yes		FALSE				GCF_000406685
Klebsiella_pneumoniae_VAKPC252-ST258	Yes		FALSE				GCF_000406725
Klebsiella_pneumoniae_440.1540-ST258	Yes		FALSE				GCF_000406745
Klebsiella_pneumoniae_500.1420-ST258	Yes		FALSE				GCF_000406765
Klebsiella_pneumoniae_VAKPC254-ST258	Yes		FALSE				GCF_000406825
Klebsiella_pneumoniae_VAKPC269-ST258	Yes		FALSE				GCF_000406845
Klebsiella_pneumoniae_540.1460-ST258	Yes		FALSE				GCF_000406865
Klebsiella_pneumoniae_646.1568-ST258	Yes		FALSE				GCF_000406885
Klebsiella_pneumoniae_UHKPC05-ST258	Yes		FALSE				GCF_000408965
Klebsiella_pneumoniae_UHKPC52-ST258	Yes		FALSE				GCF_000408985
Klebsiella_pneumoniae_UHKPC45-ST258	Yes		FALSE				GCF_000409005
Klebsiella_pneumoniae_VAKPC278-ST258	Yes		FALSE				GCF_000409025
Klebsiella_pneumoniae_UHKPC29-ST258	Yes		FALSE				GCF_000409045
Klebsiella_pneumoniae_DMC0526-ST258	Yes		FALSE				GCF_000409065
Klebsiella_pneumoniae_UHKPC48-ST258	Yes		FALSE				GCF_000409085
Klebsiella_pneumoniae_UHKPC32-ST258	Yes		FALSE				GCF_000409105
Klebsiella_pneumoniae_UHKPC57-ST15	Yes		FALSE				GCF_000409125
Klebsiella_pneumoniae_ATCC25955-ST1271	Yes		FALSE				GCF_000409715
Klebsiella_pneumoniae_UHKPC59-ST258	Yes		FALSE				GCF_000417045
Klebsiella_pneumoniae_UHKPC61-ST258	Yes		FALSE				GCF_000417065
Klebsiella_pneumoniae_UHKPC33-ST258	Yes		FALSE				GCF_000417085
Klebsiella_pneumoniae_UHKPC28-ST258	Yes		FALSE				GCF_000417105
Klebsiella_pneumoniae_UHKPC47-ST258	Yes		FALSE				GCF_000417125
Klebsiella_pneumoniae_UHKPC02-ST258	Yes		FALSE				GCF_000417145
Klebsiella_pneumoniae_UHKPC31-ST258	Yes		FALSE				GCF_000417165
Klebsiella_pneumoniae_UHKPC06-ST258	Yes		FALSE				GCF_000417185
Klebsiella_pneumoniae_DMC1316-ST258	Yes		FALSE				GCF_000417205
Klebsiella_pneumoniae_DMC1097-ST258	Yes		FALSE				GCF_000417225
Klebsiella_pneumoniae_UHKPC18-ST258	Yes		FALSE				GCF_000417245
Klebsiella_pneumoniae_UHKPC07-ST258	Yes		FALSE				GCF_000417265
Klebsiella_pneumoniae_UHKPC69-ST258	Yes		FALSE				GCF_000417305
Klebsiella_pneumoniae_UHKPC77-ST258	Yes		FALSE				GCF_000417325
Klebsiella_pneumoniae_UHKPC96-ST258	Yes		FALSE				GCF_000417345
Klebsiella_pneumoniae_160.1080-ST258	Yes		FALSE				GCF_000417365
Klebsiella_pneumoniae_120.1020-ST258	Yes		FALSE				GCF_000417385
Klebsiella_pneumoniae_140.1040-ST258	Yes		FALSE				GCF_000417405
Klebsiella_pneumoniae_280.1220-ST258	Yes		FALSE				GCF_000417425
Klebsiella_pneumoniae_UHKPC67-ST258	Yes		FALSE				GCF_000417445
Klebsiella_pneumoniae_DMC0799-ST45	Yes		FALSE				GCF_000417485
Klebsiella_pneumoniae_UHKPC17-ST258	Yes		FALSE				GCF_000417545
Klebsiella_grimontii_SA2-STON18	Yes		TRUE				GCF_000427015
Klebsiella_pneumoniae-subsp-pneumoniae_MP14-ST258	Yes		FALSE				GCF_000439165
Klebsiella_pneumoniae-subsp-pneumoniae_UKKV901664-ST258	Yes		FALSE				GCF_000439185
Klebsiella_pneumoniae_LCT-KP182-ST48	Yes		FALSE				GCF_000441835
Klebsiella_pneumoniae_LCT-KP289-ST48	Yes		FALSE				GCF_000441855
Klebsiella_pneumoniae_JM45	Yes		FALSE				GCF_000445405
Klebsiella_pneumoniae_KP-1-ST29	Yes		FALSE				GCF_000465975
Klebsiella_pneumoniae_CG43-ST86	Yes		FALSE				GCF_000474015
Klebsiella_pneumoniae_303K-ST15	Yes		FALSE				GCF_000474635
Klebsiella_pneumoniae_BIDMC18C-ST258	Yes		FALSE				GCF_000474865
Klebsiella_pneumoniae_BIDMC12C-ST258	Yes		FALSE				GCF_000474885
Klebsiella_pneumoniae_BIDMC16-ST258	Yes		FALSE				GCF_000474905
Klebsiella_pneumoniae_909957-ST405	Yes		FALSE				GCF_000485755
Klebsiella_pneumoniae_BIDMC41-ST37	Yes		FALSE				GCF_000492195
Klebsiella_pneumoniae_BIDMC40-ST34	Yes		FALSE				GCF_000492215
Klebsiella_pneumoniae_BIDMC36-ST661	Yes		FALSE				GCF_000492295
Klebsiella_pneumoniae_BIDMC25-ST186	Yes		FALSE				GCF_000492315
Klebsiella_pneumoniae_BIDMC24-ST1430	Yes		FALSE				GCF_000492335
Klebsiella_pneumoniae_BIDMC23-ST111	Yes		FALSE				GCF_000492355
Klebsiella_pneumoniae_BIDMC22-ST1189	Yes		FALSE				GCF_000492375
Klebsiella_pneumoniae_BIDMC21-ST37	Yes		FALSE				GCF_000492395
Klebsiella_quasipneumoniae-subsp-quasipneumoniae_UCICRE14-ST1437	Yes		TRUE				GCF_000492415
Klebsiella_variicola_UCICRE10-ST596	Yes		TRUE				GCF_000492475
Klebsiella_pneumoniae_UCICRE8-ST1198	Yes		FALSE				GCF_000492515
Klebsiella_pneumoniae_UCICRE7-ST17	Yes		FALSE				GCF_000492535
Klebsiella_pneumoniae_UCICRE6-ST86	Yes		FALSE				GCF_000492555
Klebsiella_pneumoniae_UCICRE4-ST14	Yes		FALSE				GCF_000492595
Klebsiella_pneumoniae_UCICRE2-ST37	Yes		FALSE				GCF_000492635
Klebsiella_pneumoniae_BWH30-ST1431	Yes		FALSE				GCF_000492695
Klebsiella_pneumoniae_BWH28-ST133	Yes		FALSE				GCF_000492735
Klebsiella_pneumoniae_MGH48-ST1436	Yes		FALSE				GCF_000492755
Klebsiella_pneumoniae_MGH46-ST14	Yes		FALSE				GCF_000492775
Klebsiella_quasipneumoniae-subsp-similipneumoniae_MGH44-ST1435	Yes		TRUE				GCF_000492795
Klebsiella_oxytoca_MGH42-ST2	Yes		TRUE				GCF_000492815
Klebsiella_variicola_MGH40-ST1434	Yes		TRUE				GCF_000492835
Klebsiella_pneumoniae_MGH36-ST466	Yes		FALSE				GCF_000492875
Klebsiella_pneumoniae_MGH32-ST111	Yes		FALSE				GCF_000492915
Klebsiella_pneumoniae_MGH30-ST37	Yes		FALSE				GCF_000492935
Klebsiella_oxytoca_MGH28-ST18	Yes		TRUE				GCF_000492955
Klebsiella_pneumoniae_MGH21-ST111	Yes		FALSE				GCF_000493075
Klebsiella_variicola_MGH20-ST1433	Yes		TRUE				GCF_000493095
Klebsiella_pneumoniae_MGH19-ST1432	Yes		FALSE				GCF_000493115
Klebsiella_pneumoniae_MGH18-ST20	Yes		FALSE				GCF_000493135
Klebsiella_pneumoniae_MGH17-ST134	Yes		FALSE				GCF_000493155
Klebsiella_pneumoniae-subsp-pneumoniae_KKBO-1-ST258	Yes		FALSE				GCF_000495875
Klebsiella_pneumoniae-subsp-pneumoniae_KKBO-4-ST258	Yes		FALSE				GCF_000495895
Klebsiella_pneumoniae_LAU-KP1-ST336	Yes		FALSE				GCF_000498775
Klebsiella_pneumoniae-subsp-pneumoniae_KpQ15-ST37	Yes		FALSE				GCF_000499865
Klebsiella_pneumoniae-subsp-pneumoniae_KpQ24-ST37	Yes		FALSE				GCF_000499885
Klebsiella_oxytoca_BRL6-2-STON5	Yes		TRUE				GCF_000507385
Klebsiella_pneumoniae-subsp-pneumoniae_Kp13-ST442	Yes		FALSE				GCF_000512165
Klebsiella_pneumoniae_BIDMC31-ST502	Yes		FALSE				GCF_000521985
Klebsiella_quasivariicola_10982-ST1155	Yes		TRUE				GCF_000523395
Klebsiella_michiganensis_AS10-ST85	Yes		FALSE				GCF_000524315
Klebsiella_oxytoca_KA-2-ST30	Yes		TRUE				GCF_000527215
Klebsiella_oxytoca_OK-1-ST2	Yes		FALSE				GCF_000527235
Klebsiella_pneumoniae-subsp-pneumoniae_SA1-ST86	Yes		FALSE				GCF_000529645
Klebsiella_pneumoniae-subsp-pneumoniae_BJ1-GA-ST380	Yes		FALSE				GCF_000529705
Klebsiella_pneumoniae-subsp-pneumoniae_T69-ST375	Yes		FALSE				GCF_000529775
Klebsiella_pneumoniae_NB60-ST2357	Yes		FALSE				GCF_000565135
Klebsiella_pneumoniae_UCI44-ST258	Yes		FALSE				GCF_000566725
Klebsiella_pneumoniae_UCI43-ST258	Yes		FALSE				GCF_000566745
Klebsiella_pneumoniae_UCI42-ST86	Yes		FALSE				GCF_000566765
Klebsiella_pneumoniae_UCI41-ST258	Yes		FALSE				GCF_000566785
Klebsiella_pneumoniae_UCI38-ST258	Yes		FALSE				GCF_000566805
Klebsiella_pneumoniae_UCI37-ST258	Yes		FALSE				GCF_000566825
Klebsiella_pneumoniae_UCI34-ST1444	Yes		FALSE				GCF_000566845
Klebsiella_pneumoniae_UCI33-ST258	Yes		FALSE				GCF_000566865
Klebsiella_pneumoniae_UCI26-STPN31	Yes		FALSE				GCF_000566885
Klebsiella_pneumoniae_UCI25-ST873	Yes		FALSE				GCF_000566905
Klebsiella_pneumoniae_UCI22-ST258	Yes		FALSE				GCF_000566925
Klebsiella_pneumoniae_UCI21-ST258	Yes		FALSE				GCF_000566945
Klebsiella_pneumoniae_UCI20-STPN10	Yes		FALSE				GCF_000566965
Klebsiella_pneumoniae_UCI19-ST258	Yes		FALSE				GCF_000566985
Klebsiella_variicola_UCI18-ST641	Yes		TRUE				GCF_000567005
Klebsiella_pneumoniae_BIDMC45-ST258	Yes		FALSE				GCF_000567025
Klebsiella_pneumoniae_BIDMC53-ST37	Yes		FALSE				GCF_000567045
Klebsiella_pneumoniae_BIDMC52-STPN18	Yes		FALSE				GCF_000567065
Klebsiella_pneumoniae_BIDMC51-ST36	Yes		FALSE				GCF_000567085
Klebsiella_pneumoniae_BIDMC48-ST37	Yes		FALSE				GCF_000567105
Klebsiella_pneumoniae_BIDMC47-ST540	Yes		FALSE				GCF_000567125
Klebsiella_pneumoniae_BIDMC46b-STPN19	Yes		FALSE				GCF_000567145
Klebsiella_pneumoniae_BIDMC46a-ST37	Yes		FALSE				GCF_000567165
Klebsiella_pneumoniae_BIDMC42b-ST258	Yes		FALSE				GCF_000567185
Klebsiella_pneumoniae_BIDMC42a-ST258	Yes		FALSE				GCF_000567205
Klebsiella_pneumoniae_BIDMC35-ST17	Yes		FALSE				GCF_000567225
Klebsiella_pneumoniae_BIDMC34-ST258	Yes		FALSE				GCF_000567245
Klebsiella_pneumoniae_BIDMC32-ST258	Yes		FALSE				GCF_000567265
Klebsiella_pneumoniae_BIDMC18D-ST37	Yes		FALSE				GCF_000567285
Klebsiella_pneumoniae_BIDMC18A-ST258	Yes		FALSE				GCF_000567305
Klebsiella_pneumoniae_BIDMC14-ST258	Yes		FALSE				GCF_000567325
Klebsiella_pneumoniae_BIDMC13-ST258	Yes		FALSE				GCF_000567345
Klebsiella_pneumoniae_BIDMC12B-ST258	Yes		FALSE				GCF_000567365
Klebsiella_pneumoniae_BIDMC12A-ST258	Yes		FALSE				GCF_000567385
Klebsiella_pneumoniae_BIDMC11-ST14	Yes		FALSE				GCF_000567405
Klebsiella_pneumoniae_BIDMC7B-ST258	Yes		FALSE				GCF_000567425
Klebsiella_pneumoniae_BIDMC5-ST258	Yes		FALSE				GCF_000567445
Klebsiella_pneumoniae_BIDMC4-ST258	Yes		FALSE				GCF_000567465
Klebsiella_pneumoniae_BIDMC2A-ST258	Yes		FALSE				GCF_000567485
Klebsiella_pneumoniae_BIDMC1-ST258	Yes		FALSE				GCF_000567505
Klebsiella_pneumoniae_UCICRE1-ST258	Yes		FALSE				GCF_000567525
Klebsiella_pneumoniae_BWH41-ST258	Yes		FALSE				GCF_000567545
Klebsiella_pneumoniae_BWH36-ST258	Yes		FALSE				GCF_000567565
Klebsiella_pneumoniae_BWH22-ST258	Yes		FALSE				GCF_000567585
Klebsiella_pneumoniae_BWH15-ST113	Yes		FALSE				GCF_000567605
Klebsiella_pneumoniae_BWH2-ST101	Yes		FALSE				GCF_000567625
Klebsiella_pneumoniae_MGH47-ST37	Yes		FALSE				GCF_000567645
Klebsiella_pneumoniae_MGH45-ST1084	Yes		FALSE				GCF_000567665
Klebsiella_pneumoniae_MGH43-ST307	Yes		FALSE				GCF_000567685
Klebsiella_michiganensis_MGH41-ST143	Yes		FALSE				GCF_000567705
Klebsiella_pneumoniae_MGH39-ST1583	Yes		FALSE				GCF_000567725
Klebsiella_pneumoniae_MGH35-ST392	Yes		FALSE				GCF_000567745
Klebsiella_pneumoniae_MGH31-ST258	Yes		FALSE				GCF_000567765
Klebsiella_pneumoniae_MGH29-ST258	Yes		FALSE				GCF_000567785
Klebsiella_michiganensis_MGH27-ST29	Yes		FALSE				GCF_000567805
Klebsiella_pneumoniae_BIDMC7A-ST258	Yes		FALSE				GCF_000567825
Klebsiella_pneumoniae_UCICRE13-ST258	Yes		FALSE				GCF_000567845
Klebsiella_pneumoniae_KP3-S-ST512	Yes		FALSE				GCF_000585875
Klebsiella_pneumoniae_KP4-R-ST512	Yes		FALSE				GCF_000585895
Klebsiella_pneumoniae_KP2-R-ST512	Yes		FALSE				GCF_000585915
Klebsiella_pneumoniae_KP5-R-ST512	Yes		FALSE				GCF_000585935
Klebsiella_pneumoniae_KP1-I-ST512	Yes		FALSE				GCF_000585955
Klebsiella_pneumoniae_30684-NJST258.2-ST258	Yes		FALSE				GCF_000597905
Klebsiella_pneumoniae_30660-NJST258.1-ST258	Yes		FALSE				GCF_000598005
Klebsiella_pneumoniae_Kb677-ST258	Yes		FALSE				GCF_000599905
Klebsiella_pneumoniae_Kb140-ST258	Yes		FALSE				GCF_000599925
Klebsiella_quasipneumoniae-subsp-quasipneumoniae_18A069-ST1118	Yes		TRUE				GCF_000612905
Klebsiella_quasipneumoniae-subsp-similipneumoniae_07A044(T)-ST1215	Yes		TRUE				GCF_000613225
Klebsiella_michiganensis_HKOPL1-STON9	Yes		FALSE				GCF_000632415
Klebsiella_michiganensis_H1g-ST52	Yes		FALSE				GCF_000633235
Klebsiella_pneumoniae_CHS60-ST258	Yes		FALSE				GCF_000633735
Klebsiella_pneumoniae_CHS47-ST258	Yes		FALSE				GCF_000633755
Klebsiella_pneumoniae_CHS42-ST258	Yes		FALSE				GCF_000633775
Raoultella_planticola_TNT	Yes		FALSE				GCF_000648315
Klebsiella_pneumoniae_MGH63-ST15	Yes		FALSE				GCF_000688155
Klebsiella_pneumoniae_UCI64-ST17	Yes		FALSE				GCF_000688175
Klebsiella_pneumoniae_UCI60-STPN29	Yes		FALSE				GCF_000688195
Klebsiella_pneumoniae_MGH75-ST15	Yes		FALSE				GCF_000688215
Klebsiella_pneumoniae_CHS21-ST45	Yes		FALSE				GCF_000688535
Klebsiella_pneumoniae_CHS16-ST258	Yes		FALSE				GCF_000688555
Klebsiella_pneumoniae_CHS08-ST258	Yes		FALSE				GCF_000688635
Klebsiella_pneumoniae_SB2390-ST14	Yes		FALSE				GCF_000689275
Klebsiella_pneumoniae_BIDMC18B-ST258	Yes		FALSE				GCF_000692915
Klebsiella_pneumoniae_BIDMC54-ST258	Yes		FALSE				GCF_000692935
Klebsiella_pneumoniae_BIDMC55-ST105	Yes		FALSE				GCF_000692955
Klebsiella_pneumoniae_BIDMC60-ST258	Yes		FALSE				GCF_000692975
Klebsiella_variicola_BIDMC61-STPN67	Yes		TRUE				GCF_000692995
Klebsiella_pneumoniae_BIDMC68-ST258	Yes		FALSE				GCF_000693015
Klebsiella_pneumoniae_BIDMC69-ST17	Yes		FALSE				GCF_000693035
Klebsiella_pneumoniae_BWH45-ST258	Yes		FALSE				GCF_000693055
Klebsiella_pneumoniae_BWH46-ST592	Yes		FALSE				GCF_000693075
Klebsiella_pneumoniae_BWH47-ST258	Yes		FALSE				GCF_000693095
Klebsiella_pneumoniae_BWH48-ST17	Yes		FALSE				GCF_000693115
Klebsiella_pneumoniae_CHS02-ST1199	Yes		FALSE				GCF_000693135
Klebsiella_pneumoniae_CHS03-ST258	Yes		FALSE				GCF_000693155
Klebsiella_pneumoniae_CHS05-ST258	Yes		FALSE				GCF_000693175
Klebsiella_pneumoniae_CHS06-ST258	Yes		FALSE				GCF_000693195
Klebsiella_pneumoniae_CHS07-ST258	Yes		FALSE				GCF_000693215
Klebsiella_pneumoniae_CHS09-ST258	Yes		FALSE				GCF_000693235
Klebsiella_pneumoniae_CHS11-ST258	Yes		FALSE				GCF_000693255
Klebsiella_pneumoniae_CHS12-ST258	Yes		FALSE				GCF_000693275
Klebsiella_pneumoniae_CHS13-ST258	Yes		FALSE				GCF_000693295
Klebsiella_pneumoniae_CHS14-ST258	Yes		FALSE				GCF_000693315
Klebsiella_pneumoniae_CHS17-ST258	Yes		FALSE				GCF_000693335
Klebsiella_pneumoniae_CHS18-ST258	Yes		FALSE				GCF_000693355
Klebsiella_pneumoniae_CHS19-ST258	Yes		FALSE				GCF_000693375
Klebsiella_pneumoniae_CHS20-ST258	Yes		FALSE				GCF_000693395
Klebsiella_pneumoniae_CHS22-ST258	Yes		FALSE				GCF_000693415
Klebsiella_pneumoniae_CHS23-ST258	Yes		FALSE				GCF_000693435
Klebsiella_pneumoniae_CHS24-ST11	Yes		FALSE				GCF_000693455
Klebsiella_pneumoniae_CHS25-ST258	Yes		FALSE				GCF_000693475
Klebsiella_pneumoniae_CHS26-ST258	Yes		FALSE				GCF_000693495
Klebsiella_pneumoniae_CHS27-ST258	Yes		FALSE				GCF_000693515
Klebsiella_pneumoniae_CHS28-ST258	Yes		FALSE				GCF_000693535
Klebsiella_pneumoniae_CHS29-ST258	Yes		FALSE				GCF_000693555
Klebsiella_pneumoniae_CHS30-ST258	Yes		FALSE				GCF_000693575
Klebsiella_pneumoniae_CHS31-ST258	Yes		FALSE				GCF_000693595
Klebsiella_pneumoniae_CHS32-ST258	Yes		FALSE				GCF_000693615
Klebsiella_pneumoniae_CHS33-ST258	Yes		FALSE				GCF_000693635
Klebsiella_pneumoniae_CHS34-ST258	Yes		FALSE				GCF_000693655
Klebsiella_pneumoniae_CHS35-ST258	Yes		FALSE				GCF_000693675
Klebsiella_pneumoniae_CHS36-ST258	Yes		FALSE				GCF_000693695
Klebsiella_pneumoniae_CHS37-ST258	Yes		FALSE				GCF_000693715
Klebsiella_pneumoniae_CHS38-ST258	Yes		FALSE				GCF_000693735
Klebsiella_pneumoniae_CHS39-ST258	Yes		FALSE				GCF_000693755
Klebsiella_pneumoniae_CHS40-ST258	Yes		FALSE				GCF_000693775
Klebsiella_pneumoniae_CHS41-ST258	Yes		FALSE				GCF_000693795
Klebsiella_pneumoniae_CHS43-ST25	Yes		FALSE				GCF_000693815
Klebsiella_pneumoniae_CHS44-ST258	Yes		FALSE				GCF_000693835
Klebsiella_pneumoniae_CHS45-ST258	Yes		FALSE				GCF_000693855
Klebsiella_pneumoniae_CHS46-ST258	Yes		FALSE				GCF_000693875
Klebsiella_pneumoniae_CHS48-ST25	Yes		FALSE				GCF_000693895
Klebsiella_pneumoniae_CHS49-ST258	Yes		FALSE				GCF_000693915
Klebsiella_pneumoniae_CHS50-ST258	Yes		FALSE				GCF_000693935
Klebsiella_pneumoniae_CHS51-ST258	Yes		FALSE				GCF_000693955
Klebsiella_pneumoniae_CHS52-ST258	Yes		FALSE				GCF_000693975
Klebsiella_pneumoniae_CHS53-ST258	Yes		FALSE				GCF_000693995
Klebsiella_pneumoniae_CHS54-ST258	Yes		FALSE				GCF_000694015
Klebsiella_pneumoniae_CHS55-ST258	Yes		FALSE				GCF_000694035
Klebsiella_pneumoniae_CHS56-ST258	Yes		FALSE				GCF_000694055
Klebsiella_pneumoniae_CHS57-ST258	Yes		FALSE				GCF_000694075
Klebsiella_pneumoniae_CHS58-ST258	Yes		FALSE				GCF_000694095
Klebsiella_pneumoniae_CHS59-ST258	Yes		FALSE				GCF_000694115
Klebsiella_pneumoniae_CHS61-ST258	Yes		FALSE				GCF_000694135
Klebsiella_pneumoniae_CHS62-ST258	Yes		FALSE				GCF_000694155
Klebsiella_pneumoniae_CHS63-ST258	Yes		FALSE				GCF_000694175
Klebsiella_pneumoniae_CHS64-ST258	Yes		FALSE				GCF_000694195
Klebsiella_pneumoniae_CHS65-ST258	Yes		FALSE				GCF_000694215
Klebsiella_pneumoniae_CHS66-ST14	Yes		FALSE				GCF_000694235
Klebsiella_pneumoniae_CHS67-ST258	Yes		FALSE				GCF_000694255
Klebsiella_pneumoniae_CHS70-ST258	Yes		FALSE				GCF_000694275
Klebsiella_pneumoniae_CHS71-ST258	Yes		FALSE				GCF_000694295
Klebsiella_pneumoniae_CHS72-ST258	Yes		FALSE				GCF_000694315
Klebsiella_pneumoniae_CHS73-ST258	Yes		FALSE				GCF_000694335
Klebsiella_pneumoniae_CHS74-ST258	Yes		FALSE				GCF_000694355
Klebsiella_pneumoniae_CHS75-ST258	Yes		FALSE				GCF_000694375
Klebsiella_pneumoniae_CHS76-ST258	Yes		FALSE				GCF_000694395
Klebsiella_pneumoniae_CHS80-ST258	Yes		FALSE				GCF_000694415
Klebsiella_pneumoniae_MGH51-ST258	Yes		FALSE				GCF_000694435
Klebsiella_pneumoniae_MGH52-ST70	Yes		FALSE				GCF_000694455
Klebsiella_pneumoniae_MGH59-ST258	Yes		FALSE				GCF_000694475
Klebsiella_pneumoniae_MGH60-ST17	Yes		FALSE				GCF_000694495
Klebsiella_pneumoniae_MGH64-ST35	Yes		FALSE				GCF_000694515
Klebsiella_pneumoniae_MGH65-ST15	Yes		FALSE				GCF_000694535
Klebsiella_pneumoniae_MGH67-ST258	Yes		FALSE				GCF_000694575
Klebsiella_variicola_MGH68-STPN37	Yes		TRUE				GCF_000694595
Klebsiella_pneumoniae_MGH69-ST11	Yes		FALSE				GCF_000694615
Klebsiella_pneumoniae_MGH70-ST20	Yes		FALSE				GCF_000694635
Klebsiella_pneumoniae_MGH71-ST258	Yes		FALSE				GCF_000694655
Klebsiella_pneumoniae_MGH72-ST37	Yes		FALSE				GCF_000694675
Klebsiella_pneumoniae_MGH73-ST258	Yes		FALSE				GCF_000694695
Klebsiella_pneumoniae_MGH74-ST76	Yes		FALSE				GCF_000694715
Klebsiella_pneumoniae_MGH79-ST258	Yes		FALSE				GCF_000694755
Klebsiella_variicola_MGH80-STPN51	Yes		TRUE				GCF_000694775
Klebsiella_pneumoniae_UCI55-ST258	Yes		FALSE				GCF_000694795
Klebsiella_pneumoniae_UCI56-ST678	Yes		FALSE				GCF_000694815
Klebsiella_pneumoniae_UCI59-ST258	Yes		FALSE				GCF_000694835
Klebsiella_pneumoniae_UCI61-ST258	Yes		FALSE				GCF_000694855
Klebsiella_pneumoniae_UCI62-ST34	Yes		FALSE				GCF_000694875
Klebsiella_pneumoniae_UCI63-ST258	Yes		FALSE				GCF_000694895
Klebsiella_pneumoniae_UCI67-ST258	Yes		FALSE				GCF_000694915
Klebsiella_pneumoniae_UCI68-ST37	Yes		FALSE				GCF_000694935
Klebsiella_pneumoniae-subsp-pneumoniae_KPB-1-ST512	Yes		FALSE				GCF_000695285
Klebsiella_pneumoniae-subsp-pneumoniae_KPB-2-ST512	Yes		FALSE				GCF_000695305
Klebsiella_pneumoniae-subsp-pneumoniae_KPNIH27-ST34	Yes		FALSE				GCF_000695935
Klebsiella_pneumoniae_11227-1-ST228	Yes		FALSE				GCF_000699345
Klebsiella_pneumoniae_4006-ST54	Yes		FALSE				GCF_000699405
Klebsiella_pneumoniae_7699-ST1123	Yes		FALSE				GCF_000699425
Raoultella_ornithinolytica_2-156-04-S1-C1	Yes		FALSE				GCF_000703465
Raoultella_ornithinolytica_2-156-04-S1-C2	Yes		FALSE				GCF_000703485
Klebsiella_pneumoniae_UCI17-ST437	Yes		FALSE				GCF_000706585
Klebsiella_pneumoniae_BIDMC10-ST258	Yes		FALSE				GCF_000706605
Klebsiella_pneumoniae_BIDMC33B-ST15	Yes		FALSE				GCF_000707985
Klebsiella_pneumoniae_5422-ST37	Yes		FALSE				GCF_000710075
Klebsiella_pneumoniae_Top521721-ST152	Yes		FALSE				GCF_000710095
Klebsiella_pneumoniae_T2-1-2-ST65	Yes		FALSE				GCF_000710805
Klebsiella_pneumoniae_T2-1-1-ST65	Yes		FALSE				GCF_000710855
Klebsiella_michiganensis_KONIH1-STON8	Yes		TRUE				GCF_000714655
Klebsiella_pneumoniae-subsp-pneumoniae_KPNIH24-ST258	Yes		FALSE				GCF_000714675
Klebsiella_pneumoniae-subsp-pneumoniae_KPR0928-ST258	Yes		FALSE				GCF_000717515
Klebsiella_pneumoniae_KP.ST11.OXA48-ST11	Yes		FALSE				GCF_000722485
Klebsiella_michiganensis_M1-ST108	Yes		FALSE				GCF_000724525
Klebsiella_pneumoniae-subsp-pneumoniae_PittNDM01-ST14	Yes		FALSE				GCF_000733255
Klebsiella_michiganensis_R8A-STON6	Yes		TRUE				GCF_000735215
Klebsiella_pneumoniae_IA565-ST105	Yes		FALSE				GCF_000735285
Raoultella_planticola_ATCC33531(T)	Yes		FALSE				GCF_000735435
Raoultella_planticola_CHB	Yes		FALSE				GCF_000737915
Klebsiella_pneumoniae_MRSN8157-ST258	Yes		FALSE				GCF_000738865
Klebsiella_pneumoniae_MRSN6920-ST258	Yes		FALSE				GCF_000738875
Klebsiella_pneumoniae_carbapenem-resistantblaNDM-1-ST395	Yes		FALSE				GCF_000739495
Klebsiella_pneumoniae_ATCC13883(T)-STPN34	Yes		FALSE				GCF_000742135
Klebsiella_pneumoniae-subsp-pneumoniae_ATCC43816KPPR1-ST493	Yes		FALSE				GCF_000742755
Klebsiella_variicola_BZ19-STPN40	Yes		TRUE				GCF_000742915
Klebsiella_quasipneumoniae-subsp-quasipneumoniae_01A030(T)-ST1528	Yes		TRUE				GCF_000751755
Klebsiella_pneumoniae_KPPR1-ST493	Yes		FALSE				GCF_000755605
Klebsiella_pneumoniae_CDPH5262-ST147	Yes		FALSE				GCF_000763925
Klebsiella_pneumoniae_CDPH3823-ST147	Yes		FALSE				GCF_000763935
Klebsiella_pneumoniae_PMK1-ST15	Yes		FALSE				GCF_000764615
Klebsiella_pneumoniae_BAMC07-18-STPN1	Yes		FALSE				GCF_000764635
Klebsiella_pneumoniae_349-ST268	Yes		FALSE				GCF_000766125
Klebsiella_pneumoniae_MRSN1319-ST199	Yes		FALSE				GCF_000773875
Klebsiella_pneumoniae-subsp-pneumoniae_KPNIH33-ST258	Yes		FALSE				GCF_000775375
Klebsiella_pneumoniae-subsp-pneumoniae_KPNIH32-ST258	Yes		FALSE				GCF_000775395
Klebsiella_pneumoniae_XH209-ST17	Yes		FALSE				GCF_000775955
Klebsiella_pneumoniae_FDAARGOS.84-ST1263	Yes		FALSE				GCF_000783515
Klebsiella_michiganensis_FDAARGOS.66-STON7	Yes		TRUE				GCF_000783895
Raoultella_planticola_FDAARGOS-64	Yes		FALSE				GCF_000783935
Klebsiella_pneumoniae-subsp-pneumoniae_KPNIH29-ST1518	Yes		FALSE				GCF_000784945
Klebsiella_pneumoniae-subsp-pneumoniae_KPNIH30-ST258	Yes		FALSE				GCF_000784985
Klebsiella_pneumoniae-subsp-pneumoniae_KPNIH31-ST392	Yes		FALSE				GCF_000785005
Klebsiella_pneumoniae_XDR-ST29	Yes		FALSE				GCF_000785625
Klebsiella_variicola_223-14-STPN48	Yes		TRUE				GCF_000786375
Klebsiella_pneumoniae_101488-ST395	Yes		FALSE				GCF_000787995
Klebsiella_pneumoniae_101712-STPN2	Yes		FALSE				GCF_000788005
Klebsiella_pneumoniae-subsp-pneumoniae_ATCC13883(T)-ST258	Yes		FALSE				GCF_000788015
Klebsiella_pneumoniae_4640-STPN34	Yes		FALSE				GCF_000788025
Klebsiella_pneumoniae_CCBH13327-ST323	Yes		FALSE				GCF_000805735
Klebsiella_pneumoniae_32192-ST258	Yes		FALSE				GCF_000807395
Klebsiella_pneumoniae_38544-ST258	Yes		FALSE				GCF_000807475
Klebsiella_pneumoniae_38547-ST258	Yes		FALSE				GCF_000807495
Klebsiella_pneumoniae_6234-ST392	Yes		FALSE				GCF_000807515
Klebsiella_variicola_DX120E-STPN47	Yes		TRUE				GCF_000812205
Klebsiella_pneumoniae_GN8-ST490	Yes		FALSE				GCF_000812525
Klebsiella_pneumoniae_HK787-ST86	Yes		FALSE				GCF_000813205
Klebsiella_pneumoniae_34618-ST258	Yes		FALSE				GCF_000814305
Klebsiella_pneumoniae-subsp-pneumoniae_1158-ST65	Yes		FALSE				GCF_000814805
Klebsiella_pneumoniae_ST147-ST147	Yes		FALSE				GCF_000817855
Klebsiella_pneumoniae_ST485-ST485	Yes		FALSE				GCF_000818615
Klebsiella_pneumoniae_LM21	Yes		FALSE				GCF_000820445
Klebsiella_pneumoniae_S-100SGR	Yes		FALSE				GCF_000821365
Klebsiella_pneumoniae_S-101BO	Yes		FALSE				GCF_000821385
Klebsiella_pneumoniae_S-102BO	Yes		FALSE				GCF_000821405
Klebsiella_pneumoniae_S-103BO	Yes		FALSE				GCF_000821425
Klebsiella_pneumoniae_S-104BO	Yes		FALSE				GCF_000821445
Klebsiella_pneumoniae_S-10PV	Yes		FALSE				GCF_000821465
Klebsiella_pneumoniae_S-11PV	Yes		FALSE				GCF_000821485
Klebsiella_pneumoniae_S-12PV	Yes		FALSE				GCF_000821505
Klebsiella_pneumoniae_S-13PV	Yes		FALSE				GCF_000821525
Klebsiella_pneumoniae_S-14PV	Yes		FALSE				GCF_000821545
Klebsiella_pneumoniae_S-16BO	Yes		FALSE				GCF_000821585
Klebsiella_pneumoniae_S-17PV	Yes		FALSE				GCF_000821605
Klebsiella_pneumoniae_S-18PV	Yes		FALSE				GCF_000821625
Klebsiella_pneumoniae_S-19PV	Yes		FALSE				GCF_000821645
Klebsiella_pneumoniae_S-20PV	Yes		FALSE				GCF_000821665
Klebsiella_pneumoniae_S-21PV	Yes		FALSE				GCF_000821685
Klebsiella_pneumoniae_S-22PV	Yes		FALSE				GCF_000821705
Klebsiella_pneumoniae_S-23PV	Yes		FALSE				GCF_000821725
Klebsiella_pneumoniae_S-24PV	Yes		FALSE				GCF_000821745
Klebsiella_pneumoniae_S-25BO	Yes		FALSE				GCF_000821765
Klebsiella_pneumoniae_S-26BO	Yes		FALSE				GCF_000821785
Klebsiella_pneumoniae_S-27BO	Yes		FALSE				GCF_000821805
Klebsiella_pneumoniae_S-28BO	Yes		FALSE				GCF_000821825
Klebsiella_pneumoniae_S-29BO	Yes		FALSE				GCF_000821845
Klebsiella_pneumoniae_S-30BO	Yes		FALSE				GCF_000821865
Klebsiella_pneumoniae_S-31AVR	Yes		FALSE				GCF_000821885
Klebsiella_pneumoniae_S-32AVR	Yes		FALSE				GCF_000821905
Klebsiella_pneumoniae_S-34AVR	Yes		FALSE				GCF_000821925
Klebsiella_pneumoniae_S-36AVR	Yes		FALSE				GCF_000821945
Klebsiella_pneumoniae_S-37AVR	Yes		FALSE				GCF_000821965
Klebsiella_pneumoniae_S-39AVR	Yes		FALSE				GCF_000821985
Klebsiella_pneumoniae_S-40AVR	Yes		FALSE				GCF_000822005
Klebsiella_pneumoniae_S-41AVR	Yes		FALSE				GCF_000822025
Klebsiella_pneumoniae_S-42AVR	Yes		FALSE				GCF_000822045
Klebsiella_pneumoniae_S-43AVR	Yes		FALSE				GCF_000822065
Klebsiella_pneumoniae_S-44AVR	Yes		FALSE				GCF_000822085
Klebsiella_pneumoniae_S-45AVR	Yes		FALSE				GCF_000822105
Klebsiella_pneumoniae_S-46AVR	Yes		FALSE				GCF_000822125
Klebsiella_pneumoniae_S-47AVR	Yes		FALSE				GCF_000822145
Klebsiella_pneumoniae_S-48AVR	Yes		FALSE				GCF_000822165
Klebsiella_pneumoniae_S-49BG	Yes		FALSE				GCF_000822185
Klebsiella_pneumoniae_S-50BG	Yes		FALSE				GCF_000822205
Klebsiella_pneumoniae_S-51BG	Yes		FALSE				GCF_000822225
Klebsiella_pneumoniae_S-52BG	Yes		FALSE				GCF_000822245
Klebsiella_pneumoniae_S-53BG	Yes		FALSE				GCF_000822265
Klebsiella_pneumoniae_S-54BG	Yes		FALSE				GCF_000822285
Klebsiella_pneumoniae_S-55BG	Yes		FALSE				GCF_000822305
Klebsiella_pneumoniae_S-56BG	Yes		FALSE				GCF_000822325
Klebsiella_pneumoniae_S-57BG	Yes		FALSE				GCF_000822345
Klebsiella_pneumoniae_S-58BG	Yes		FALSE				GCF_000822365
Klebsiella_pneumoniae_S-60BG	Yes		FALSE				GCF_000822385
Klebsiella_pneumoniae_S-62BG	Yes		FALSE				GCF_000822405
Klebsiella_pneumoniae_S-63BG	Yes		FALSE				GCF_000822425
Klebsiella_pneumoniae_S-65BO	Yes		FALSE				GCF_000822445
Klebsiella_pneumoniae_S-66BO	Yes		FALSE				GCF_000822465
Klebsiella_pneumoniae_S-67BO	Yes		FALSE				GCF_000822485
Klebsiella_pneumoniae_S-68BO	Yes		FALSE				GCF_000822505
Klebsiella_pneumoniae_S-69BO	Yes		FALSE				GCF_000822525
Klebsiella_pneumoniae_S-70BO	Yes		FALSE				GCF_000822545
Klebsiella_pneumoniae_S-71RE	Yes		FALSE				GCF_000822565
Klebsiella_pneumoniae_S-72RE	Yes		FALSE				GCF_000822585
Klebsiella_pneumoniae_S-73RE	Yes		FALSE				GCF_000822605
Klebsiella_pneumoniae_S-74RE	Yes		FALSE				GCF_000822625
Klebsiella_pneumoniae_S-75RE	Yes		FALSE				GCF_000822645
Klebsiella_pneumoniae_S-76RE	Yes		FALSE				GCF_000822665
Klebsiella_pneumoniae_S-77RE	Yes		FALSE				GCF_000822685
Klebsiella_pneumoniae_S-78RE	Yes		FALSE				GCF_000822705
Klebsiella_pneumoniae_S-82RE	Yes		FALSE				GCF_000822765
Klebsiella_pneumoniae_S-83RE	Yes		FALSE				GCF_000822785
Klebsiella_pneumoniae_S-84RE	Yes		FALSE				GCF_000822805
Klebsiella_pneumoniae_S-86SGR	Yes		FALSE				GCF_000822845
Klebsiella_pneumoniae_S-87SGR	Yes		FALSE				GCF_000822865
Klebsiella_pneumoniae_S-88SGR	Yes		FALSE				GCF_000822885
Klebsiella_pneumoniae_S-89SGR	Yes		FALSE				GCF_000822905
Klebsiella_pneumoniae_S-90SGR	Yes		FALSE				GCF_000822925
Klebsiella_pneumoniae_S-92SGR	Yes		FALSE				GCF_000822965
Klebsiella_pneumoniae_S-93SGR	Yes		FALSE				GCF_000822985
Klebsiella_pneumoniae_S-94SGR	Yes		FALSE				GCF_000823005
Klebsiella_pneumoniae_S-96SGR-1	Yes		FALSE				GCF_000823025
Klebsiella_pneumoniae_S-96SGR-2	Yes		FALSE				GCF_000823045
Klebsiella_pneumoniae_S-97SGR	Yes		FALSE				GCF_000823065
Klebsiella_pneumoniae_S-98SGR	Yes		FALSE				GCF_000823085
Klebsiella_pneumoniae_S-99SGR	Yes		FALSE				GCF_000823105
Klebsiella_pneumoniae_S-9PV	Yes		FALSE				GCF_000823125
Klebsiella_variicola_801-ST919	Yes		TRUE				GCF_000826565
Klebsiella_pneumoniae-subsp-ozaenae_ATCC11296(T)-ST91	Yes		FALSE				GCF_000826585
Klebsiella_pneumoniae_KPM.nasey-ST11	Yes		FALSE				GCF_000826605
Klebsiella_pneumoniae_UMNturkey9-ST45	Yes		FALSE				GCF_000826795
Klebsiella_quasipneumoniae-subsp-similipneumoniae_1kgm-ST2045	Yes		TRUE				GCF_000827665
Klebsiella_pneumoniae-subsp-rhinoscleromatis_Urmite	Yes		FALSE				GCF_000827775
Klebsiella_variicola_DSM15968(T)-ST2263	Yes		TRUE				GCF_000828055
Raoultella_terrigena_S12	Yes		FALSE				GCF_000829965
Raoultella_ornithinolytica_BAL286	Yes		FALSE				GCF_000935285
Klebsiella_variicola_8917	Yes		TRUE				GCF_000941635
Klebsiella_pneumoniae_98-ST15	Yes		FALSE				GCF_000943095
Klebsiella_pneumoniae_442-STPN13	Yes		FALSE				GCF_000943155
Klebsiella_pneumoniae_DSM2026-ST375	Yes		FALSE				GCF_000949515
Klebsiella_pneumoniae_CDPH3707-ST147	Yes		FALSE				GCF_000956385
Klebsiella_pneumoniae_CDPH3020-ST147	Yes		FALSE				GCF_000956395
Raoultella_terrigena_R1Gly	Yes		FALSE				GCF_000964285
Klebsiella_pneumoniae_Kp52.145-ST66	Yes		FALSE				GCF_000968155
Klebsiella_pneumoniae_ST-437-ST437	Yes		FALSE				GCF_000971075
Klebsiella_pneumoniae-subsp-pneumoniae_234-12-ST514	Yes		FALSE				GCF_000981845
Klebsiella_pneumoniae_MRSN2404-ST48	Yes		FALSE				GCF_000981955
Klebsiella_pneumoniae_MRSN6902-ST258	Yes		FALSE				GCF_000982045
Klebsiella_pneumoniae_HE12-ST48	Yes		FALSE				GCF_000982085
Klebsiella_pneumoniae_MRSN3852-ST111	Yes		FALSE				GCF_000982205
Klebsiella_pneumoniae_MRSN3562-ST48	Yes		FALSE				GCF_000982215
Klebsiella_variicola_CICC10011-STPN52	Yes		TRUE				GCF_000986855
Klebsiella_michiganensis_CH2-STON15	Yes		TRUE				GCF_001006545
Klebsiella_variicola_B1-STPN39	Yes		TRUE				GCF_001006575
Klebsiella_variicola_CH4-ST697	Yes		TRUE				GCF_001006625
Klebsiella_pneumoniae-subsp-pneumoniae_ST258.FL-ST258	Yes		FALSE				GCF_001008725
Klebsiella_pneumoniae_CAV1392-ST11	Yes		FALSE				GCF_001022035
Klebsiella_oxytoca_CAV1335-STON5	Yes		FALSE				GCF_001022115
Klebsiella_pneumoniae_CAV1344-ST941	Yes		FALSE				GCF_001022175
Klebsiella_michiganensis_CAV1374-STON16	Yes		TRUE				GCF_001022195
Klebsiella_pneumoniae_CAV1596-ST258	Yes		FALSE				GCF_001022235
Klebsiella_oxytoca_CAV1099-STON5	Yes		FALSE				GCF_001022295
Klebsiella_michiganensis_PHS-892-STON8	Yes		FALSE				GCF_001028875
Klebsiella_michiganensis_PHS-890-STON8	Yes		FALSE				GCF_001028885
Klebsiella_oxytoca_CHS143-STON5	Yes		TRUE				GCF_001030705
Klebsiella_pneumoniae_CHS153-ST258	Yes		FALSE				GCF_001030715
Klebsiella_pneumoniae_CHS222-ST258	Yes		FALSE				GCF_001030745
Klebsiella_michiganensis_MGH87-ST143	Yes		TRUE				GCF_001030755
Klebsiella_oxytoca_MGH88-STON2	Yes		TRUE				GCF_001030775
Klebsiella_pneumoniae_CHS81-ST258	Yes		FALSE				GCF_001030795
Klebsiella_pneumoniae_CHS82-ST258	Yes		FALSE				GCF_001030825
Klebsiella_pneumoniae_CHS83-ST258	Yes		FALSE				GCF_001030835
Klebsiella_pneumoniae_CHS84-ST258	Yes		FALSE				GCF_001030845
Klebsiella_pneumoniae_CHS85-ST258	Yes		FALSE				GCF_001030875
Klebsiella_pneumoniae_CHS88-ST258	Yes		FALSE				GCF_001030905
Klebsiella_pneumoniae_CHS89-ST258	Yes		FALSE				GCF_001030915
Klebsiella_pneumoniae_CHS90-ST258	Yes		FALSE				GCF_001030935
Klebsiella_pneumoniae_CHS91-ST258	Yes		FALSE				GCF_001030945
Klebsiella_pneumoniae_CHS92-ST258	Yes		FALSE				GCF_001030985
Klebsiella_pneumoniae_CHS93-ST11	Yes		FALSE				GCF_001030995
Klebsiella_pneumoniae_CHS94-ST258	Yes		FALSE				GCF_001031015
Klebsiella_pneumoniae_CHS95-ST258	Yes		FALSE				GCF_001031025
Klebsiella_pneumoniae_CHS96-ST258	Yes		FALSE				GCF_001031065
Klebsiella_pneumoniae_CHS97-ST258	Yes		FALSE				GCF_001031075
Klebsiella_pneumoniae_CHS98-ST258	Yes		FALSE				GCF_001031095
Klebsiella_pneumoniae_CHS99-ST258	Yes		FALSE				GCF_001031105
Klebsiella_pneumoniae_CHS100-ST258	Yes		FALSE				GCF_001031145
Klebsiella_pneumoniae_CHS101-ST258	Yes		FALSE				GCF_001031155
Klebsiella_pneumoniae_CHS102-ST258	Yes		FALSE				GCF_001031175
Klebsiella_pneumoniae_CHS104-ST258	Yes		FALSE				GCF_001031185
Klebsiella_pneumoniae_CHS105-ST258	Yes		FALSE				GCF_001031225
Klebsiella_pneumoniae_CHS106-ST258	Yes		FALSE				GCF_001031235
Klebsiella_pneumoniae_CHS107-ST432	Yes		FALSE				GCF_001031245
Klebsiella_pneumoniae_CHS109-ST258	Yes		FALSE				GCF_001031265
Klebsiella_pneumoniae_CHS110-ST258	Yes		FALSE				GCF_001031305
Klebsiella_pneumoniae_CHS111-ST258	Yes		FALSE				GCF_001031315
Klebsiella_pneumoniae_CHS112-ST15	Yes		FALSE				GCF_001031325
Klebsiella_pneumoniae_CHS113-ST258	Yes		FALSE				GCF_001031345
Klebsiella_pneumoniae_CHS114-ST258	Yes		FALSE				GCF_001031385
Klebsiella_pneumoniae_CHS115-ST258	Yes		FALSE				GCF_001031395
Klebsiella_pneumoniae_CHS116-ST258	Yes		FALSE				GCF_001031405
Klebsiella_pneumoniae_CHS117-ST258	Yes		FALSE				GCF_001031415
Klebsiella_pneumoniae_CHS118-ST258	Yes		FALSE				GCF_001031465
Klebsiella_pneumoniae_CHS121-ST405	Yes		FALSE				GCF_001031475
Klebsiella_pneumoniae_CHS122-ST258	Yes		FALSE				GCF_001031485
Klebsiella_pneumoniae_CHS123-ST258	Yes		FALSE				GCF_001031515
Klebsiella_pneumoniae_CHS126-ST258	Yes		FALSE				GCF_001031545
Klebsiella_pneumoniae_CHS125-ST258	Yes		FALSE				GCF_001031555
Klebsiella_pneumoniae_CHS127-ST258	Yes		FALSE				GCF_001031565
Klebsiella_pneumoniae_CHS128-ST258	Yes		FALSE				GCF_001031595
Klebsiella_pneumoniae_CHS129-ST258	Yes		FALSE				GCF_001031625
Klebsiella_pneumoniae_CHS131-ST258	Yes		FALSE				GCF_001031635
Klebsiella_pneumoniae_CHS132-ST258	Yes		FALSE				GCF_001031645
Klebsiella_pneumoniae_CHS133-ST258	Yes		FALSE				GCF_001031675
Klebsiella_pneumoniae_CHS134-ST258	Yes		FALSE				GCF_001031705
Klebsiella_pneumoniae_CHS135-ST258	Yes		FALSE				GCF_001031715
Klebsiella_pneumoniae_CHS137-ST258	Yes		FALSE				GCF_001031725
Klebsiella_pneumoniae_CHS138-ST258	Yes		FALSE				GCF_001031745
Klebsiella_pneumoniae_CHS139-ST258	Yes		FALSE				GCF_001031785
Klebsiella_pneumoniae_CHS140-ST14	Yes		FALSE				GCF_001031795
Klebsiella_pneumoniae_CHS141-ST258	Yes		FALSE				GCF_001031805
Klebsiella_pneumoniae_CHS142-ST258	Yes		FALSE				GCF_001031825
Klebsiella_pneumoniae_CHS144-ST258	Yes		FALSE				GCF_001031865
Klebsiella_pneumoniae_CHS145-ST1411	Yes		FALSE				GCF_001031875
Klebsiella_pneumoniae_CHS146-ST29	Yes		FALSE				GCF_001031895
Klebsiella_pneumoniae_CHS147-ST258	Yes		FALSE				GCF_001031905
Klebsiella_pneumoniae_CHS148-ST258	Yes		FALSE				GCF_001031945
Klebsiella_pneumoniae_CHS150-ST258	Yes		FALSE				GCF_001031955
Klebsiella_pneumoniae_CHS149-ST258	Yes		FALSE				GCF_001031965
Klebsiella_pneumoniae_CHS151-ST258	Yes		FALSE				GCF_001031995
Klebsiella_pneumoniae_CHS152-ST258	Yes		FALSE				GCF_001032025
Klebsiella_pneumoniae_CHS154-ST258	Yes		FALSE				GCF_001032035
Klebsiella_pneumoniae_CHS155-ST258	Yes		FALSE				GCF_001032045
Klebsiella_pneumoniae_CHS156-ST258	Yes		FALSE				GCF_001032075
Klebsiella_pneumoniae_CHS157-ST258	Yes		FALSE				GCF_001032105
Klebsiella_pneumoniae_CHS158-ST258	Yes		FALSE				GCF_001032115
Klebsiella_pneumoniae_CHS159-ST158	Yes		FALSE				GCF_001032125
Klebsiella_pneumoniae_CHS160-ST258	Yes		FALSE				GCF_001032145
Klebsiella_pneumoniae_CHS161-ST29	Yes		FALSE				GCF_001032185
Klebsiella_pneumoniae_CHS163-ST258	Yes		FALSE				GCF_001032195
Klebsiella_pneumoniae_CHS162-STPN23	Yes		FALSE				GCF_001032205
Klebsiella_pneumoniae_CHS164-ST258	Yes		FALSE				GCF_001032225
Klebsiella_pneumoniae_CHS165-ST258	Yes		FALSE				GCF_001032265
Klebsiella_pneumoniae_CHS166-ST258	Yes		FALSE				GCF_001032275
Klebsiella_pneumoniae_CHS167-ST258	Yes		FALSE				GCF_001032285
Klebsiella_pneumoniae_CHS168-ST258	Yes		FALSE				GCF_001032305
Klebsiella_pneumoniae_CHS169-ST258	Yes		FALSE				GCF_001032345
Klebsiella_pneumoniae_CHS170-ST258	Yes		FALSE				GCF_001032355
Klebsiella_pneumoniae_CHS172-ST258	Yes		FALSE				GCF_001032365
Klebsiella_pneumoniae_CHS173-ST258	Yes		FALSE				GCF_001032375
Klebsiella_pneumoniae_CHS174-STPN24	Yes		FALSE				GCF_001032425
Klebsiella_pneumoniae_CHS176-ST258	Yes		FALSE				GCF_001032435
Klebsiella_pneumoniae_CHS177-ST258	Yes		FALSE				GCF_001032445
Klebsiella_pneumoniae_CHS179-ST258	Yes		FALSE				GCF_001032455
Klebsiella_pneumoniae_CHS181-ST258	Yes		FALSE				GCF_001032505
Klebsiella_pneumoniae_CHS182-ST258	Yes		FALSE				GCF_001032525
Klebsiella_pneumoniae_CHS183-ST258	Yes		FALSE				GCF_001032535
Klebsiella_pneumoniae_CHS184-ST258	Yes		FALSE				GCF_001032545
Klebsiella_pneumoniae_CHS185-ST258	Yes		FALSE				GCF_001032585
Klebsiella_pneumoniae_CHS186-ST258	Yes		FALSE				GCF_001032605
Klebsiella_pneumoniae_CHS189-ST258	Yes		FALSE				GCF_001032615
Klebsiella_pneumoniae_CHS191-ST258	Yes		FALSE				GCF_001032625
Klebsiella_pneumoniae_CHS192-ST258	Yes		FALSE				GCF_001032665
Klebsiella_pneumoniae_CHS194-ST258	Yes		FALSE				GCF_001032685
Klebsiella_pneumoniae_CHS195-ST258	Yes		FALSE				GCF_001032695
Klebsiella_pneumoniae_CHS197-ST258	Yes		FALSE				GCF_001032705
Klebsiella_pneumoniae_CHS200-ST258	Yes		FALSE				GCF_001032765
Klebsiella_pneumoniae_CHS201-STPN73	Yes		FALSE				GCF_001032775
Klebsiella_pneumoniae_CHS202-ST258	Yes		FALSE				GCF_001032795
Klebsiella_pneumoniae_CHS205-ST258	Yes		FALSE				GCF_001032815
Klebsiella_pneumoniae_CHS206-ST2121	Yes		FALSE				GCF_001032845
Klebsiella_pneumoniae_CHS207-ST258	Yes		FALSE				GCF_001032855
Klebsiella_pneumoniae_CHS208-ST11	Yes		FALSE				GCF_001032875
Klebsiella_pneumoniae_CHS209-ST258	Yes		FALSE				GCF_001032895
Klebsiella_pneumoniae_CHS210-ST258	Yes		FALSE				GCF_001032925
Klebsiella_pneumoniae_CHS211-STPN25	Yes		FALSE				GCF_001032935
Klebsiella_pneumoniae_CHS213-ST258	Yes		FALSE				GCF_001032965
Klebsiella_pneumoniae_CHS214-ST258	Yes		FALSE				GCF_001032975
Klebsiella_pneumoniae_CHS215-ST258	Yes		FALSE				GCF_001033005
Klebsiella_pneumoniae_CHS216-ST258	Yes		FALSE				GCF_001033015
Klebsiella_pneumoniae_CHS217-ST258	Yes		FALSE				GCF_001033045
Klebsiella_pneumoniae_CHS218-ST258	Yes		FALSE				GCF_001033055
Klebsiella_pneumoniae_CHS219-ST258	Yes		FALSE				GCF_001033085
Klebsiella_pneumoniae_CHS220-ST258	Yes		FALSE				GCF_001033095
Klebsiella_pneumoniae_CHS221-ST258	Yes		FALSE				GCF_001033125
Klebsiella_pneumoniae_CHS223-ST258	Yes		FALSE				GCF_001033135
Klebsiella_pneumoniae_CHS224-ST258	Yes		FALSE				GCF_001033165
Klebsiella_pneumoniae_CHS225-ST258	Yes		FALSE				GCF_001033175
Klebsiella_pneumoniae_CHS226-ST258	Yes		FALSE				GCF_001033205
Klebsiella_pneumoniae_CHS228-ST258	Yes		FALSE				GCF_001033215
Klebsiella_pneumoniae_CHS229-ST11	Yes		FALSE				GCF_001033245
Klebsiella_pneumoniae_CHS230-ST258	Yes		FALSE				GCF_001033255
Klebsiella_pneumoniae_CHS231-ST258	Yes		FALSE				GCF_001033285
Klebsiella_pneumoniae_CHS232-ST258	Yes		FALSE				GCF_001033295
Klebsiella_pneumoniae_CHS234-ST258	Yes		FALSE				GCF_001033305
Klebsiella_pneumoniae_CHS235-ST258	Yes		FALSE				GCF_001033335
Klebsiella_pneumoniae_CHS236-ST258	Yes		FALSE				GCF_001033365
Klebsiella_pneumoniae_CHS237-ST258	Yes		FALSE				GCF_001033375
Klebsiella_pneumoniae_BWH53-ST258	Yes		FALSE				GCF_001033385
Klebsiella_pneumoniae_BWH58-ST16	Yes		FALSE				GCF_001033415
Klebsiella_pneumoniae_BWH62-ST25	Yes		FALSE				GCF_001033445
Klebsiella_pneumoniae_MGH82-ST37	Yes		FALSE				GCF_001033465
Klebsiella_pneumoniae_MGH84-ST111	Yes		FALSE				GCF_001033505
Klebsiella_pneumoniae_MGH89-ST392	Yes		FALSE				GCF_001033525
Klebsiella_pneumoniae_MGH90-ST784	Yes		FALSE				GCF_001033535
Klebsiella_pneumoniae_MGH91-ST258	Yes		FALSE				GCF_001033565
Klebsiella_variicola_MGH92-STPN46	Yes		TRUE				GCF_001033575
Klebsiella_pneumoniae_MGH93-ST147	Yes		FALSE				GCF_001033585
Klebsiella_pneumoniae_MGH94-ST23	Yes		FALSE				GCF_001033615
Klebsiella_pneumoniae_MGH95-ST258	Yes		FALSE				GCF_001033645
Klebsiella_quasipneumoniae-subsp-quasipneumoniae_MGH96-STPN56	Yes		TRUE				GCF_001033665
Klebsiella_pneumoniae_MGH97-ST70	Yes		FALSE				GCF_001033675
Klebsiella_pneumoniae_MGH101-ST15	Yes		FALSE				GCF_001033725
Klebsiella_pneumoniae_MGH102-ST45	Yes		FALSE				GCF_001033745
Klebsiella_pneumoniae_MGH111-ST2147	Yes		FALSE				GCF_001033755
Klebsiella_pneumoniae_MGH112-STPN7	Yes		FALSE				GCF_001033765
Klebsiella_quasipneumoniae-subsp-quasipneumoniae_MGH113-ST143	Yes		TRUE				GCF_001033805
Klebsiella_variicola_MGH114-ST641	Yes		TRUE				GCF_001033825
Klebsiella_pneumoniae_MGH115-ST15	Yes		FALSE				GCF_001033835
Klebsiella_pneumoniae_MGH116-ST111	Yes		FALSE				GCF_001033845
Klebsiella_pneumoniae_MGH117-ST15	Yes		FALSE				GCF_001033885
Klebsiella_pneumoniae_MGH118-ST628	Yes		FALSE				GCF_001033895
Klebsiella_quasipneumoniae-subsp-similipneumoniae_MGH123-STPN58	Yes		TRUE				GCF_001033915
Klebsiella_pneumoniae_MGH124-ST14	Yes		FALSE				GCF_001033925
Klebsiella_pneumoniae_MGH125-ST258	Yes		FALSE				GCF_001033965
Klebsiella_pneumoniae_MGH126-ST607	Yes		FALSE				GCF_001033975
Klebsiella_pneumoniae_BIDMC85-ST23	Yes		FALSE				GCF_001033995
Klebsiella_pneumoniae_BIDMC86-ST23	Yes		FALSE				GCF_001034005
Klebsiella_variicola_BIDMC88-ST454	Yes		TRUE				GCF_001034045
Klebsiella_pneumoniae_BIDMC89-STPN21	Yes		FALSE				GCF_001034055
Klebsiella_variicola_BIDMC90-STPN45	Yes		TRUE				GCF_001034065
Klebsiella_pneumoniae_BIDMC91-ST16	Yes		FALSE				GCF_001034085
Klebsiella_quasipneumoniae-subsp-similipneumoniae_BIDMC95-ST1535	Yes		TRUE				GCF_001034125
Klebsiella_pneumoniae_BIDMC96-STPN68	Yes		FALSE				GCF_001034135
Klebsiella_pneumoniae_UCI70-ST997	Yes		FALSE				GCF_001034155
Klebsiella_pneumoniae_UCI75-ST258	Yes		FALSE				GCF_001034165
Klebsiella_pneumoniae_UCI76-ST322	Yes		FALSE				GCF_001034205
Klebsiella_pneumoniae_UCI81-ST258	Yes		FALSE				GCF_001034215
Klebsiella_pneumoniae_UCI82-ST45	Yes		FALSE				GCF_001034235
Klebsiella_pneumoniae_UCI91-ST258	Yes		FALSE				GCF_001034245
Klebsiella_pneumoniae_UCI92-ST107	Yes		FALSE				GCF_001034285
Klebsiella_pneumoniae_UCI93-ST258	Yes		FALSE				GCF_001034295
Klebsiella_pneumoniae_UCI94-ST277	Yes		FALSE				GCF_001034305
Klebsiella_pneumoniae_UCI95-ST258	Yes		FALSE				GCF_001034325
Klebsiella_pneumoniae_UCI96-ST15	Yes		FALSE				GCF_001034365
Klebsiella_michiganensis_GY84G39-STON28	Yes		TRUE				GCF_001038305
Klebsiella_pneumoniae_JS86C16-ST20	Yes		FALSE				GCF_001038365
Raoultella_ornithinolytica_CB1	Yes		FALSE				GCF_001039315
Raoultella_planticola_CMUL058	Yes		FALSE				GCF_001049875
Klebsiella_michiganensis_CH5-STON15	Yes		FALSE				GCF_001051455
Klebsiella_michiganensis_1081.KOXY-STON27	Yes		FALSE				GCF_001052035
Klebsiella_michiganensis_1082.KOXY-STON27	Yes		FALSE				GCF_001052045
Klebsiella_grimontii_1148.KOXY-STON24	Yes		TRUE				GCF_001052235
Klebsiella_pneumoniae_1236.KOXY-STPN35	Yes		FALSE				GCF_001052475
Klebsiella_pneumoniae-subsp-pneumoniae_1243-CKOS	Yes		FALSE				GCF_001052515
Klebsiella_michiganensis_1246.KOXY-ST83	Yes		TRUE				GCF_001052525
Klebsiella_michiganensis_1084.KOXY-STON27	Yes		FALSE				GCF_001052785
Klebsiella_grimontii_1154.KOXY-STON25	Yes		FALSE				GCF_001052825
Klebsiella_grimontii_1037.KOXY-STON25	Yes		TRUE				GCF_001053665
Klebsiella_oxytoca_1047.KOXY-ST19	Yes		TRUE				GCF_001053715
Klebsiella_michiganensis_1085.KOXY-STON27	Yes		TRUE				GCF_001053845
Klebsiella_oxytoca_197.KOXY-STON5	Yes		FALSE				GCF_001054575
Klebsiella_oxytoca_346.KOXY-STON5	Yes		FALSE				GCF_001054935
Klebsiella_grimontii_371.KOXY-STON26	Yes		FALSE				GCF_001054995
Klebsiella_pneumoniae-subsp-pneumoniae_383.ECLO-ST25	Yes		FALSE				GCF_001055015
Klebsiella_oxytoca_181.KOXY-STON5	Yes		FALSE				GCF_001055635
Klebsiella_quasipneumoniae-subsp-similipneumoniae_193.KOXY-STPN59	Yes		TRUE				GCF_001055795
Klebsiella_pneumoniae-subsp-pneumoniae_291-EBAC	Yes		FALSE				GCF_001056275
Klebsiella_michiganensis_337.KOXY-STON21	Yes		TRUE				GCF_001056405
Klebsiella_michiganensis_345.KOXY-ST41	Yes		TRUE				GCF_001056445
Klebsiella_pneumoniae-subsp-ozaenae_359.ECLO-ST60	Yes		FALSE				GCF_001056485
Klebsiella_quasipneumoniae-subsp-similipneumoniae_385.ECLO-ST367	Yes		TRUE				GCF_001056525
Klebsiella_michiganensis_442.KOXY-ST92	Yes		FALSE				GCF_001056765
Klebsiella_oxytoca_582.KOXY-ST58	Yes		FALSE				GCF_001057405
Klebsiella_grimontii_625.KOXY-STON22	Yes		TRUE				GCF_001057685
Klebsiella_pneumoniae-subsp-pneumoniae_76.ECLO-ST528	Yes		FALSE				GCF_001058365
Klebsiella_pneumoniae_1012.KPNE-ST846	Yes		FALSE				GCF_001060105
Klebsiella_pneumoniae_1098.KPNE-STPN30	Yes		FALSE				GCF_001060275
Klebsiella_pneumoniae_1183.KPNE-ST327	Yes		FALSE				GCF_001060495
Klebsiella_pneumoniae_1041.KPNE-ST253	Yes		FALSE				GCF_001060895
Klebsiella_pneumoniae_1239.KPNE-STPN35	Yes		FALSE				GCF_001061315
Klebsiella_pneumoniae_1331.KPNE-ST278	Yes		FALSE				GCF_001061605
Klebsiella_pneumoniae_1010.KPNE-ST846	Yes		FALSE				GCF_001061725
Klebsiella_pneumoniae-subsp-pneumoniae_1050.SSON-ST36	Yes		FALSE				GCF_001061805
Klebsiella_pneumoniae_1263.KPNE-ST184	Yes		FALSE				GCF_001062535
Klebsiella_pneumoniae_194.KPNE-STPN27	Yes		FALSE				GCF_001062915
Klebsiella_pneumoniae_500.KPNE-STPN9	Yes		FALSE				GCF_001063525
Klebsiella_pneumoniae_570.KPNE-ST461	Yes		FALSE				GCF_001063755
Klebsiella_oxytoca_588.KOXY-ST58	Yes		TRUE				GCF_001063775
Klebsiella_pneumoniae_187.KPNE-ST2333	Yes		FALSE				GCF_001063935
Klebsiella_pneumoniae_221.KPNE-STPN36	Yes		FALSE				GCF_001064035
Klebsiella_pneumoniae_436.KPNE-ST323	Yes		FALSE				GCF_001064955
Klebsiella_pneumoniae_501.KPNE-STPN9	Yes		FALSE				GCF_001065235
Raoultella_planticola_626-SENT	Yes		FALSE				GCF_001065685
Klebsiella_oxytoca_633.KOXY-ST58	Yes		FALSE				GCF_001065715
Klebsiella_grimontii_636.KOXY-STON19	Yes		TRUE				GCF_001065765
Klebsiella_variicola_653.KVAR-STPN50	Yes		FALSE				GCF_001065835
Klebsiella_variicola_671.KVAR-STPN65	Yes		TRUE				GCF_001065855
Klebsiella_pneumoniae_731.KPNE-STPN28	Yes		FALSE				GCF_001066095
Klebsiella_pneumoniae_733.KPNE-ST258	Yes		FALSE				GCF_001066115
Klebsiella_pneumoniae_741.KPNE-ST234	Yes		FALSE				GCF_001066155
Klebsiella_variicola_780.KPNE-ST2317	Yes		FALSE				GCF_001066265
Klebsiella_variicola_789.KVAR-ST539	Yes		TRUE				GCF_001066315
Raoultella_ornithinolytica_811-RORN	Yes		FALSE				GCF_001066395
Klebsiella_pneumoniae_813.KPNE-ST234	Yes		FALSE				GCF_001066415
Klebsiella_variicola_833.KPNE-ST2317	Yes		FALSE				GCF_001066505
Klebsiella_variicola_835.KPNE-ST2317	Yes		TRUE				GCF_001066535
Klebsiella_variicola_836.KPNE-ST2317	Yes		FALSE				GCF_001066555
Klebsiella_pneumoniae_845.KPNE-STPN57	Yes		FALSE				GCF_001066585
Klebsiella_pneumoniae_887.KPNE-STPN9	Yes		FALSE				GCF_001066725
Klebsiella_grimontii_649.KOXY-STON19	Yes		FALSE				GCF_001066775
Klebsiella_pneumoniae_755.rep1.KPNE-ST234	Yes		FALSE				GCF_001067135
Klebsiella_pneumoniae_755.rep2.KPNE-ST234	Yes		FALSE				GCF_001067155
Klebsiella_variicola_834.KPNE-ST2317	Yes		FALSE				GCF_001067475
Klebsiella_variicola_837.KPNE-ST2317	Yes		FALSE				GCF_001067495
Klebsiella_pneumoniae_863.KPNE-ST43	Yes		FALSE				GCF_001067575
Klebsiella_pneumoniae_930.KPNE-ST380	Yes		FALSE				GCF_001067955
Klebsiella_pneumoniae-subsp-ozaenae_977.rep1.SDYS-ST380	Yes		FALSE				GCF_001067975
Klebsiella_pneumoniae-subsp-ozaenae_977.rep2.SDYS-ST380	Yes		FALSE				GCF_001068335
Klebsiella_variicola_124.ECLO-STPN54	Yes		TRUE				GCF_001068855
Klebsiella_grimontii_375.KOXY-STON26	Yes		FALSE				GCF_001070955
Klebsiella_grimontii_397.KOXY-STON26	Yes		FALSE				GCF_001072735
Klebsiella_grimontii_409.KOXY-STON26	Yes		FALSE				GCF_001072835
Klebsiella_variicola_1335.KPNE-ST681	Yes		TRUE				GCF_001076365
Klebsiella_variicola_521.SSON-STPN50	Yes		TRUE				GCF_001076525
Klebsiella_pneumoniae-subsp-pneumoniae_298.SBOY-ST34	Yes		FALSE				GCF_001076675
Klebsiella_grimontii_452.SSON-STON26	Yes		TRUE				GCF_001076805
Klebsiella_variicola_524.SBOY-STPN50	Yes		FALSE				GCF_001076915
Klebsiella_michiganensis_793.KOXY-ST11	Yes		FALSE				GCF_001077175
Klebsiella_pneumoniae_912.KPNE-ST380	Yes		FALSE				GCF_001077215
Klebsiella_oxytoca_10105-STON3	Yes		FALSE				GCF_001078175
Klebsiella_oxytoca_10-5244-STON4	Yes		TRUE				GCF_001078195
Klebsiella_oxytoca_10-5249-ST2	Yes		TRUE				GCF_001078255
Klebsiella_pneumoniae_KpVA-1-ST512	Yes		FALSE				GCF_001182385
Klebsiella_pneumoniae_KpVA-2-ST258	Yes		FALSE				GCF_001182405
Klebsiella_pneumoniae_KpVA-3-ST258	Yes		FALSE				GCF_001182425
Klebsiella_pneumoniae_KpVA-4-ST258	Yes		FALSE				GCF_001182445
Klebsiella_pneumoniae_KpVA-5-ST258	Yes		FALSE				GCF_001182465
Klebsiella_pneumoniae_KpVA-7-ST258	Yes		FALSE				GCF_001182505
Klebsiella_pneumoniae_KpVA-8-ST512	Yes		FALSE				GCF_001182525
Klebsiella_pneumoniae_KpVA-9-ST512	Yes		FALSE				GCF_001182545
Klebsiella_pneumoniae_KpVA-10-ST512	Yes		FALSE				GCF_001182565
Klebsiella_pneumoniae_KpVA-11-ST512	Yes		FALSE				GCF_001182585
Klebsiella_pneumoniae_KpVA-12-ST512	Yes		FALSE				GCF_001182605
Klebsiella_pneumoniae_KpVA-13-ST512	Yes		FALSE				GCF_001182625
Klebsiella_pneumoniae_KpVA-14-ST512	Yes		FALSE				GCF_001182645
Klebsiella_pneumoniae_KpVA-15-ST512	Yes		FALSE				GCF_001182665
Klebsiella_pneumoniae_KpVA-16-ST512	Yes		FALSE				GCF_001182685
Klebsiella_pneumoniae_MGH83-ST309	Yes		FALSE				GCF_001185665
Klebsiella_pneumoniae_CHS240-ST258	Yes		FALSE				GCF_001185675
Klebsiella_pneumoniae_UCI69-ST258	Yes		FALSE				GCF_001185685
Klebsiella_pneumoniae_CHS239-ST258	Yes		FALSE				GCF_001185695
Klebsiella_pneumoniae_CHS238-ST258	Yes		FALSE				GCF_001185745
Klebsiella_pneumoniae_CHS212-ST258	Yes		FALSE				GCF_001185755
Klebsiella_pneumoniae_CHS198-ST258	Yes		FALSE				GCF_001185765
Klebsiella_pneumoniae_CHS196-ST258	Yes		FALSE				GCF_001185775
Klebsiella_pneumoniae_CHS187-ST258	Yes		FALSE				GCF_001185825
Klebsiella_pneumoniae_CHS178-ST258	Yes		FALSE				GCF_001185835
Klebsiella_pneumoniae_CHS175-ST14	Yes		FALSE				GCF_001185865
Klebsiella_pneumoniae_CHS171-ST258	Yes		FALSE				GCF_001185895
Klebsiella_pneumoniae_CHS136-STPN15	Yes		FALSE				GCF_001185915
Klebsiella_pneumoniae_CHS130-ST258	Yes		FALSE				GCF_001185925
Klebsiella_pneumoniae_CHS124-ST258	Yes		FALSE				GCF_001185945
Klebsiella_pneumoniae_CHS120-ST258	Yes		FALSE				GCF_001185955
Klebsiella_pneumoniae_CHS119-ST258	Yes		FALSE				GCF_001185985
Klebsiella_pneumoniae_CHS108-ST258	Yes		FALSE				GCF_001186005
Klebsiella_pneumoniae_CHS103-ST258	Yes		FALSE				GCF_001186025
Klebsiella_pneumoniae_CHS87-ST258	Yes		FALSE				GCF_001186035
Klebsiella_pneumoniae_CHS86-ST11	Yes		FALSE				GCF_001186065
Klebsiella_variicola_NL49-ST205	Yes		FALSE				GCF_001187805
Klebsiella_variicola_NL58-ST205	Yes		FALSE				GCF_001187825
Klebsiella_quasipneumoniae-subsp-quasipneumoniae_FI.HV.2014-ST1807	Yes		TRUE				GCF_001208885
Klebsiella_pneumoniae_ST258-ST258	Yes		FALSE				GCF_001238585
Klebsiella_variicola_T29A	Yes		TRUE				GCF_001261795
Klebsiella_variicola_3	Yes		TRUE				GCF_001261815
Klebsiella_variicola_6A2	Yes		FALSE				GCF_001261835
Klebsiella_variicola_4880	Yes		TRUE				GCF_001261855
Klebsiella_variicola_06-268	Yes		TRUE				GCF_001261875
Klebsiella_pneumoniae_SY-A-ST258	Yes		FALSE				GCF_001275285
Klebsiella_pneumoniae_SY-B-ST258	Yes		FALSE				GCF_001275295
Klebsiella_pneumoniae_SY-B2-ST258	Yes		FALSE				GCF_001275305
Klebsiella_quasipneumoniae-subsp-similipneumoniae_HKUOPLA-STPN60	Yes		TRUE				GCF_001278905
Klebsiella_quasipneumoniae-subsp-similipneumoniae_HKUOPLC-STPN60	Yes		FALSE				GCF_001280925
Klebsiella_pneumoniae_KP617-ST14	Yes		FALSE				GCF_001307175
Klebsiella_pneumoniae_AA405-ST375	Yes		FALSE				GCF_001308905
Klebsiella_pneumoniae-subsp-pneumoniae_ST101.950171785	Yes		FALSE				GCF_001316495
Klebsiella_pneumoniae-subsp-pneumoniae_ST101.960186733	Yes		FALSE				GCF_001316565
Klebsiella_pneumoniae-subsp-pneumoniae_ST101.951373950	Yes		FALSE				GCF_001316645
Klebsiella_pneumoniae-subsp-pneumoniae_ST101.945165838	Yes		FALSE				GCF_001316695
Klebsiella_pneumoniae-subsp-pneumoniae_ST101.945169659	Yes		FALSE				GCF_001316745
Klebsiella_pneumoniae-subsp-pneumoniae_ST2017.950118422	Yes		FALSE				GCF_001316765
Klebsiella_pneumoniae-subsp-pneumoniae_ST101.950173000	Yes		FALSE				GCF_001316785
Klebsiella_pneumoniae-subsp-pneumoniae_ST323.941530379	Yes		FALSE				GCF_001316845
Klebsiella_pneumoniae-subsp-pneumoniae_ST14.944535499	Yes		FALSE				GCF_001316865
Klebsiella_pneumoniae-subsp-pneumoniae_ST2016.951362657	Yes		FALSE				GCF_001316895
Klebsiella_pneumoniae-subsp-pneumoniae_ST2017.950117510	Yes		FALSE				GCF_001316925
Klebsiella_pneumoniae-subsp-pneumoniae_ST2017.950142398	Yes		FALSE				GCF_001316945
Klebsiella_pneumoniae-subsp-pneumoniae_ST101.957083896	Yes		FALSE				GCF_001316955
Klebsiella_pneumoniae-subsp-pneumoniae_ST101.951384356	Yes		FALSE				GCF_001316985
Klebsiella_pneumoniae-subsp-pneumoniae_ST101.957089165	Yes		FALSE				GCF_001317005
Klebsiella_pneumoniae-subsp-pneumoniae_ST101.957083320	Yes		FALSE				GCF_001317015
Klebsiella_pneumoniae-subsp-pneumoniae_ST101.U44822	Yes		FALSE				GCF_001317035
Klebsiella_pneumoniae-subsp-pneumoniae_ST101.939996824	Yes		FALSE				GCF_001317165
Klebsiella_michiganensis_ST170-939742031	Yes		TRUE				GCF_001317245
Klebsiella_pneumoniae-subsp-pneumoniae_ST101.951363981	Yes		FALSE				GCF_001317295
Klebsiella_pneumoniae-subsp-pneumoniae_ST101.945154233	Yes		FALSE				GCF_001317375
Klebsiella_quasipneumoniae-subsp-similipneumoniae_45T1-2A-STPN61	Yes		TRUE				GCF_001373075
Klebsiella_pneumoniae-subsp-pneumoniae_KK207-1-ST258	Yes		FALSE				GCF_001399815
Klebsiella_pneumoniae_CH1034-ST6	Yes		FALSE				GCF_001404095
Klebsiella_pneumoniae_B86-ST11	Yes		FALSE				GCF_001441285
Klebsiella_pneumoniae_B199-ST327	Yes		FALSE				GCF_001441295
Klebsiella_pneumoniae_KGM-IMP216-ST14	Yes		FALSE				GCF_001443245
Raoultella_ornithinolytica_YanglingI2	Yes		FALSE				GCF_001455225
Klebsiella_pneumoniae_MS6671-ST147	Yes		FALSE				GCF_001455995
Klebsiella_pneumoniae_KpN01-ST278	Yes		FALSE				GCF_001456055.3
Klebsiella_pneumoniae_KpN06-ST278	Yes		FALSE				GCF_001456095.3
Klebsiella_pneumoniae_CAV1193-ST941	Yes		FALSE				GCF_001456135
Klebsiella_pneumoniae_KPOI-1-1-ST1427	Yes		FALSE				GCF_001457255
Klebsiella_pneumoniae_KPOI-1-2-ST1427	Yes		FALSE				GCF_001457265
Klebsiella_pneumoniae_KPOI-1-3-ST1427	Yes		FALSE				GCF_001457275
Klebsiella_pneumoniae_KPOI-1-4-ST1427	Yes		FALSE				GCF_001457285
Klebsiella_pneumoniae_KPOI-2-ST1427	Yes		FALSE				GCF_001457335
Klebsiella_pneumoniae_KPOI-5-ST1427	Yes		FALSE				GCF_001460475
Klebsiella_pneumoniae_KPEI-2-ST1427	Yes		FALSE				GCF_001460495
Klebsiella_pneumoniae_KP-11U-ST1782	Yes		FALSE				GCF_001460505
Klebsiella_pneumoniae_KPOI-3-ST1427	Yes		FALSE				GCF_001460565
Klebsiella_pneumoniae_KP-54M-ST927	Yes		FALSE				GCF_001460575
Klebsiella_pneumoniae_KPEI-1-ST1427	Yes		FALSE				GCF_001460975
Klebsiella_pneumoniae_KPOI-4-ST1427	Yes		FALSE				GCF_001460985
Klebsiella_pneumoniae_K48-58-ST258	Yes		FALSE				GCF_001462525
Klebsiella_pneumoniae_K46-62-STPN12	Yes		FALSE				GCF_001462535
Klebsiella_pneumoniae_K52-10-ST258	Yes		FALSE				GCF_001462545
Klebsiella_pneumoniae_K47-25-ST258	Yes		FALSE				GCF_001462555
Klebsiella_pneumoniae_K52-36-ST258	Yes		FALSE				GCF_001462605
Klebsiella_pneumoniae_K52-43-ST258	Yes		FALSE				GCF_001462615
Klebsiella_pneumoniae_K53-64-ST258	Yes		FALSE				GCF_001462645
Klebsiella_pneumoniae_K52-74-ST258	Yes		FALSE				GCF_001462655
Klebsiella_pneumoniae_K54-05-ST258	Yes		FALSE				GCF_001462685
Klebsiella_pneumoniae_K57-33-ST461	Yes		FALSE				GCF_001462705
Klebsiella_pneumoniae_K66-45-ST11	Yes		FALSE				GCF_001462735
Klebsiella_pneumoniae_K66-62-ST258	Yes		FALSE				GCF_001462765
Klebsiella_pneumoniae_K66-73-ST258	Yes		FALSE				GCF_001462785
Klebsiella_pneumoniae_K67-17-ST258	Yes		FALSE				GCF_001462795
Klebsiella_pneumoniae_K68-18-ST147	Yes		FALSE				GCF_001462825
Klebsiella_pneumoniae_K68-73-ST147	Yes		FALSE				GCF_001462845
Klebsiella_pneumoniae_50518740-ST258	Yes		FALSE				GCF_001462865
Klebsiella_pneumoniae_50531633-ST525	Yes		FALSE				GCF_001462885
Klebsiella_pneumoniae_50572569-ST405	Yes		FALSE				GCF_001462905
Klebsiella_pneumoniae_50625602-ST11	Yes		FALSE				GCF_001462965
Klebsiella_pneumoniae_50509588-ST258	Yes		FALSE				GCF_001463055
Klebsiella_pneumoniae_50580255-ST147	Yes		FALSE				GCF_001463085
Klebsiella_pneumoniae_50606221-ST340	Yes		FALSE				GCF_001463105
Klebsiella_pneumoniae_50627996-ST11	Yes		FALSE				GCF_001463125
Klebsiella_pneumoniae_U25-ST14	Yes		FALSE				GCF_001463165
Klebsiella_quasipneumoniae-subsp-quasipneumoniae_50667959-ST1466	Yes		TRUE				GCF_001463185
Klebsiella_pneumoniae_50675619-ST336	Yes		FALSE				GCF_001463215
Klebsiella_pneumoniae_50732159-ST258	Yes		FALSE				GCF_001463285
Klebsiella_pneumoniae_50700924-ST187	Yes		FALSE				GCF_001463295
Klebsiella_pneumoniae_50834782-ST258	Yes		FALSE				GCF_001463415
Klebsiella_pneumoniae_50877064-ST37	Yes		FALSE				GCF_001463445
Klebsiella_pneumoniae_50884375-ST14	Yes		FALSE				GCF_001463475
Klebsiella_pneumoniae_50893576-ST855	Yes		FALSE				GCF_001463525
Klebsiella_pneumoniae_50690310-ST17	Yes		FALSE				GCF_001463555
Klebsiella_pneumoniae_50806829-ST11	Yes		FALSE				GCF_001463605
Klebsiella_pneumoniae_50752501-ST101	Yes		FALSE				GCF_001463615
Klebsiella_pneumoniae_50825040-ST17	Yes		FALSE				GCF_001463665
Klebsiella_variicola_50878013-ST981	Yes		TRUE				GCF_001463685
Klebsiella_quasipneumoniae-subsp-similipneumoniae_IIEMP3-STPN64	Yes		TRUE				GCF_001466765
Klebsiella_pneumoniae_FDAARGOS.91-ST258	Yes		FALSE				GCF_001471835
Klebsiella_pneumoniae_J1-ST111	Yes		FALSE				GCF_001482345
Klebsiella_pneumoniae_CPO-2015-0003-ST16	Yes		FALSE				GCF_001482605
Klebsiella_pneumoniae_AMA782-ST35	Yes		FALSE				GCF_001482645
Klebsiella_pneumoniae_OC217-ST258	Yes		FALSE				GCF_001482995
Klebsiella_pneumoniae_Z3209-ST258	Yes		FALSE				GCF_001483005
Klebsiella_pneumoniae_OC511-ST13	Yes		FALSE				GCF_001483045
Klebsiella_pneumoniae_K1-ST14	Yes		FALSE				GCF_001483055
Klebsiella_pneumoniae_OC648-ST258	Yes		FALSE				GCF_001483105
Klebsiella_pneumoniae_K45-67-ST273	Yes		FALSE				GCF_001483725
Klebsiella_pneumoniae_143500514	Yes		FALSE				GCF_001510995
Klebsiella_pneumoniae_143500513	Yes		FALSE				GCF_001511015
Klebsiella_pneumoniae_143500505	Yes		FALSE				GCF_001511035
Klebsiella_pneumoniae_143500500	Yes		FALSE				GCF_001511055
Klebsiella_pneumoniae_143500512	Yes		FALSE				GCF_001511095
Klebsiella_pneumoniae_143500541	Yes		FALSE				GCF_001511115
Klebsiella_pneumoniae_143500538	Yes		FALSE				GCF_001511135
Klebsiella_pneumoniae_143500549	Yes		FALSE				GCF_001511155
Klebsiella_pneumoniae_143500535	Yes		FALSE				GCF_001511175
Klebsiella_pneumoniae_143500552	Yes		FALSE				GCF_001511195
Klebsiella_pneumoniae_143500554	Yes		FALSE				GCF_001511215
Klebsiella_pneumoniae_143500529	Yes		FALSE				GCF_001511255
Klebsiella_pneumoniae_143500528	Yes		FALSE				GCF_001511275
Klebsiella_pneumoniae_143500537	Yes		FALSE				GCF_001511295
Klebsiella_pneumoniae_143500548	Yes		FALSE				GCF_001511315
Klebsiella_pneumoniae_143500531	Yes		FALSE				GCF_001511335
Klebsiella_pneumoniae_143500506	Yes		FALSE				GCF_001511355
Klebsiella_pneumoniae_143500540	Yes		FALSE				GCF_001511375
Klebsiella_pneumoniae_143500551	Yes		FALSE				GCF_001511395
Klebsiella_pneumoniae_143500509	Yes		FALSE				GCF_001511415
Klebsiella_pneumoniae_143500534	Yes		FALSE				GCF_001511435
Klebsiella_pneumoniae_143500545	Yes		FALSE				GCF_001511455
Klebsiella_pneumoniae_143500555	Yes		FALSE				GCF_001511475
Klebsiella_pneumoniae_143500519	Yes		FALSE				GCF_001511495
Klebsiella_pneumoniae_143500546	Yes		FALSE				GCF_001511535
Klebsiella_pneumoniae_143500550	Yes		FALSE				GCF_001511555
Klebsiella_pneumoniae_143500517	Yes		FALSE				GCF_001511575
Klebsiella_pneumoniae_143500536	Yes		FALSE				GCF_001511595
Klebsiella_pneumoniae_143500525	Yes		FALSE				GCF_001511635
Klebsiella_pneumoniae_143500532	Yes		FALSE				GCF_001511675
Klebsiella_pneumoniae_143500542	Yes		FALSE				GCF_001511695
Klebsiella_pneumoniae_143500510	Yes		FALSE				GCF_001511715
Klebsiella_pneumoniae_143500543	Yes		FALSE				GCF_001511735
Klebsiella_pneumoniae_M098440-ST258	Yes		FALSE				GCF_001517715
Klebsiella_pneumoniae_M098513-ST258	Yes		FALSE				GCF_001517725
Klebsiella_pneumoniae_M097273-ST258	Yes		FALSE				GCF_001517735
Klebsiella_pneumoniae_M098451-ST258	Yes		FALSE				GCF_001517745
Klebsiella_pneumoniae_M098442-ST258	Yes		FALSE				GCF_001517795
Klebsiella_pneumoniae_M104145-ST258	Yes		FALSE				GCF_001517805
Klebsiella_pneumoniae_M098441-ST258	Yes		FALSE				GCF_001517955
Klebsiella_pneumoniae-subsp-pneumoniae_NUHL24835-ST14	Yes		FALSE				GCF_001521895
Klebsiella_pneumoniae-subsp-pneumoniae_RJF999-ST23	Yes		FALSE				GCF_001529935
Klebsiella_pneumoniae-subsp-pneumoniae_RJF293-ST374	Yes		FALSE				GCF_001530015
Klebsiella_pneumoniae_FDAARGOS.89-ST359	Yes		FALSE				GCF_001534855
Klebsiella_pneumoniae_MJR8396D-ST29	Yes		FALSE				GCF_001546515
Klebsiella_variicola_YH43-STPN74	Yes		TRUE				GCF_001548315
Klebsiella_grimontii_JKo3-STON20	Yes		TRUE				GCF_001548355
Klebsiella_variicola_GPKP-STPN43	Yes		TRUE				GCF_001549975
Klebsiella_pneumoniae_LPKP-ST29	Yes		FALSE				GCF_001549995
Klebsiella_pneumoniae-subsp-pneumoniae_KP48-ST307	Yes		FALSE				GCF_001566595
Klebsiella_pneumoniae_U41-ST14	Yes		FALSE				GCF_001574505
Klebsiella_pneumoniae-subsp-pneumoniae_NBRC14940(T)-STPN34	Yes		FALSE				GCF_001590945
Klebsiella_oxytoca_ICU1-2b-ST145	Yes		FALSE				GCF_001594375
Klebsiella_quasipneumoniae-subsp-similipneumoniae_ATCC700603-ST489	Yes		FALSE				GCF_001596075
Klebsiella_pneumoniae_KPOII-4-ST15	Yes		FALSE				GCF_001596905
Klebsiella_pneumoniae_KPOII-2-ST15	Yes		FALSE				GCF_001596915
Klebsiella_pneumoniae_KPOII-1-ST15	Yes		FALSE				GCF_001596935
Klebsiella_pneumoniae_KPOII-7-ST15	Yes		FALSE				GCF_001596985
Klebsiella_pneumoniae_KPOII-10-ST15	Yes		FALSE				GCF_001596995
Klebsiella_pneumoniae_KP-33P-ST15	Yes		FALSE				GCF_001597015
Klebsiella_pneumoniae_KP-45D-ST163	Yes		FALSE				GCF_001597035
Klebsiella_pneumoniae_KP-86L-ST437	Yes		FALSE				GCF_001597065
Klebsiella_pneumoniae_KP-33F-ST307	Yes		FALSE				GCF_001597075
Klebsiella_pneumoniae_KPOII-6-ST15	Yes		FALSE				GCF_001597115
Klebsiella_pneumoniae_KPOII-8-ST15	Yes		FALSE				GCF_001597145
Klebsiella_pneumoniae_KPOII-9-ST15	Yes		FALSE				GCF_001597165
Klebsiella_pneumoniae_KPEII-1-ST15	Yes		FALSE				GCF_001597175
Klebsiella_pneumoniae_KPEII-2-ST15	Yes		FALSE				GCF_001597195
Klebsiella_pneumoniae_KPEII-3-ST15	Yes		FALSE				GCF_001597225
Klebsiella_pneumoniae_KP-10-ST15	Yes		FALSE				GCF_001597245
Raoultella_ornithinolytica_NBRC105727	Yes		FALSE				GCF_001598295
Klebsiella_oxytoca_NBRC105695(T)-STON5	Yes		FALSE				GCF_001598695
Klebsiella_pneumoniae-subsp-ozaenae_NBRC105683-ST91	Yes		FALSE				GCF_001598715
Klebsiella_pneumoniae-subsp-pneumoniae_TGH8-ST383	Yes		FALSE				GCF_001611055
Klebsiella_pneumoniae-subsp-pneumoniae_TGH10-ST383	Yes		FALSE				GCF_001611095
Klebsiella_quasipneumoniae-subsp-similipneumoniae_KP-Z4175-STPN62	Yes		TRUE				GCF_001611185
Klebsiella_pneumoniae_TR191-ST11	Yes		FALSE				GCF_001613565
Klebsiella_pneumoniae_TRqt-41-ST11	Yes		FALSE				GCF_001613575
Klebsiella_pneumoniae_TRqt-37-ST11	Yes		FALSE				GCF_001613585
Klebsiella_pneumoniae_TR198-ST11	Yes		FALSE				GCF_001613595
Klebsiella_pneumoniae_TRqt-49-ST11	Yes		FALSE				GCF_001613645
Klebsiella_pneumoniae_TR200-ST11	Yes		FALSE				GCF_001613655
Klebsiella_pneumoniae_TR262-ST11	Yes		FALSE				GCF_001613665
Klebsiella_pneumoniae_TR187-ST11	Yes		FALSE				GCF_001613715
Klebsiella_variicola_D5A-ST355	Yes		TRUE				GCF_001620885
Klebsiella_pneumoniae_SCLZ15-011-ST29	Yes		FALSE				GCF_001630805
Klebsiella_grimontii_M5al-ST104	Yes		FALSE				GCF_001633115
Klebsiella_pneumoniae_EA.Carb-ST15	Yes		FALSE				GCF_001640185
Klebsiella_pneumoniae_SKGH01-ST147	Yes		FALSE				GCF_001644765
Klebsiella_pneumoniae-subsp-pneumoniae_KPC45-ST11	Yes		FALSE				GCF_001645745
Klebsiella_pneumoniae_W14-ST1536	Yes		FALSE				GCF_001646625
Klebsiella_pneumoniae_101436-ST48	Yes		FALSE				GCF_001647455
Klebsiella_pneumoniae_105371-ST44	Yes		FALSE				GCF_001647465
Klebsiella_pneumoniae_101731-ST11	Yes		FALSE				GCF_001647475
Klebsiella_pneumoniae_AATZP-ST147	Yes		FALSE				GCF_001648215
Klebsiella_aerogenes_Ea77	Yes		FALSE				GCF_001649605
Klebsiella_pneumoniae_INSali390	Yes		FALSE				GCF_001653695
Klebsiella_pneumoniae_AS	Yes		FALSE				GCF_001661895
Klebsiella_aerogenes_D3	Yes		FALSE				GCF_001662695
Klebsiella_aerogenes_D2	Yes		FALSE				GCF_001662705
Klebsiella_aerogenes_E9	Yes		FALSE				GCF_001662715
Klebsiella_aerogenes_C10	Yes		FALSE				GCF_001662765
Klebsiella_pneumoniae_BR	Yes		FALSE				GCF_001663195
Klebsiella_pneumoniae_KPNIH39	Yes		FALSE				GCF_001663295
Raoultella_planticola_INSali127	Yes		FALSE				GCF_001663315
Raoultella_planticola_INSali133	Yes		FALSE				GCF_001663325
Klebsiella_pneumoniae_Kpn223	Yes		FALSE				GCF_001663435
Klebsiella_pneumoniae_Kpn555	Yes		FALSE				GCF_001663455
Klebsiella_quasipneumoniae-subsp-similipneumoniae_MB373	Yes		TRUE				GCF_001663535
Klebsiella_pneumoniae_KPNIH38	Yes		FALSE				GCF_001665995
Klebsiella_pneumoniae_KPNIH40	Yes		FALSE				GCF_001666005
Klebsiella_pneumoniae_KPNIH35	Yes		FALSE				GCF_001666015
Klebsiella_pneumoniae_KPNIH37	Yes		FALSE				GCF_001667545
Klebsiella_variicola_NL58	Yes		TRUE				GCF_001674935
Klebsiella_pneumoniae_KPNIH36	Yes		FALSE				GCF_001675125
Klebsiella_pneumoniae_TH1	Yes		FALSE				GCF_001676825
Klebsiella_pneumoniae_Kp08	Yes		FALSE				GCF_001678695
Klebsiella_pneumoniae_KP-6884	Yes		FALSE				GCF_001679915
Klebsiella_pneumoniae_Kp33	Yes		FALSE				GCF_001693715
Klebsiella_pneumoniae_KPNIH34	Yes		FALSE				GCF_001695655
Klebsiella_pneumoniae_MB361	Yes		FALSE				GCF_001695775
Klebsiella_pneumoniae_XH212	Yes		FALSE				GCF_001698945
Klebsiella_pneumoniae_XH211	Yes		FALSE				GCF_001699015
Klebsiella_pneumoniae_XH213	Yes		FALSE				GCF_001699025
Klebsiella_pneumoniae_XH214	Yes		FALSE				GCF_001699035
Klebsiella_pneumoniae_XH215	Yes		FALSE				GCF_001699045
Klebsiella_pneumoniae_XH216	Yes		FALSE				GCF_001699095
Klebsiella_pneumoniae_XH210	Yes		FALSE				GCF_001699105
Raoultella_ornithinolytica_A14	Yes		FALSE				GCF_001700855
Klebsiella_pneumoniae_19-GR-14	Yes		FALSE				GCF_001701355
Klebsiella_pneumoniae_13-GR-14	Yes		FALSE				GCF_001701365
Klebsiella_pneumoniae_22-GR-12	Yes		FALSE				GCF_001701395
Klebsiella_pneumoniae_24-GR-13	Yes		FALSE				GCF_001701415
Klebsiella_pneumoniae_1-GR-13	Yes		FALSE				GCF_001701425
Klebsiella_pneumoniae_7-GR-13	Yes		FALSE				GCF_001701445
Klebsiella_pneumoniae_15-GR-13	Yes		FALSE				GCF_001701475
Klebsiella_pneumoniae_17-GR-14	Yes		FALSE				GCF_001701495
Klebsiella_pneumoniae_8-GR-13	Yes		FALSE				GCF_001701505
Klebsiella_pneumoniae_18-GR-14	Yes		FALSE				GCF_001701525
Klebsiella_pneumoniae_23-GR-12	Yes		FALSE				GCF_001701555
Klebsiella_pneumoniae_SKLX2722	Yes		FALSE				GCF_001701575
Klebsiella_pneumoniae_SKLX2467	Yes		FALSE				GCF_001701585
Klebsiella_pneumoniae_SKLX2821	Yes		FALSE				GCF_001701615
Klebsiella_pneumoniae_SKLX2836	Yes		FALSE				GCF_001701625
Klebsiella_quasipneumoniae-subsp-similipneumoniae_SKLX2736	Yes		FALSE				GCF_001701635
Klebsiella_quasipneumoniae-subsp-similipneumoniae_SKLX2781	Yes		TRUE				GCF_001701645
Klebsiella_pneumoniae_SKLX2845	Yes		FALSE				GCF_001701695
Klebsiella_pneumoniae_SKLX2900	Yes		FALSE				GCF_001701705
Klebsiella_pneumoniae_SKLX2993	Yes		FALSE				GCF_001701725
Klebsiella_pneumoniae_SKLX4211	Yes		FALSE				GCF_001701755
Klebsiella_pneumoniae_SKLX2891	Yes		FALSE				GCF_001701765
Klebsiella_pneumoniae_SKLX2848	Yes		FALSE				GCF_001701795
Klebsiella_pneumoniae_14-GR-14	Yes		FALSE				GCF_001701815
Klebsiella_pneumoniae_16-GR-13	Yes		FALSE				GCF_001701835
Klebsiella_pneumoniae_20-GR-12	Yes		FALSE				GCF_001701845
Klebsiella_quasipneumoniae-subsp-quasipneumoniae_21-GR-13	Yes		TRUE				GCF_001701875
Klebsiella_pneumoniae_12-BR-13	Yes		FALSE				GCF_001701895
Klebsiella_pneumoniae_11-BR-13	Yes		FALSE				GCF_001701915
Klebsiella_pneumoniae_9-GR-12	Yes		FALSE				GCF_001701925
Klebsiella_pneumoniae_6-GR-12	Yes		FALSE				GCF_001701935
Klebsiella_pneumoniae_10-GR-13	Yes		FALSE				GCF_001701975
Klebsiella_pneumoniae_5-GR-13	Yes		FALSE				GCF_001701985
Klebsiella_pneumoniae_3-GR-13	Yes		FALSE				GCF_001702005
Klebsiella_pneumoniae_4-GR-12	Yes		FALSE				GCF_001702035
Klebsiella_pneumoniae_2-GR-12	Yes		FALSE				GCF_001702045
Klebsiella_pneumoniae_CCBH15949	Yes		FALSE				GCF_001702405
Klebsiella_pneumoniae_DHQP1002001	Yes		FALSE				GCF_001704235
Klebsiella_pneumoniae_KPC-3bloodisolate2	Yes		FALSE				GCF_001705385
Klebsiella_pneumoniae_UTSWAtlanta01	Yes		FALSE				GCF_001707135
Klebsiella_pneumoniae-subsp-pneumoniae_KPACU35	Yes		FALSE				GCF_001708165
Klebsiella_pneumoniae_ED23	Yes		FALSE				GCF_001708225
Klebsiella_pneumoniae_ED2	Yes		FALSE				GCF_001708245
Klebsiella_pneumoniae_DHQP1300920	Yes		FALSE				GCF_001709275
Klebsiella_pneumoniae_DHQP1400954	Yes		FALSE				GCF_001709295
Klebsiella_pneumoniae_CCBH17440	Yes		FALSE				GCF_001715215
Klebsiella_quasipneumoniae-subsp-similipneumoniae_CCBH16302	Yes		TRUE				GCF_001715345
Klebsiella_pneumoniae_S1	Yes		FALSE				GCF_001717795
Klebsiella_pneumoniae_1194	Yes		FALSE				GCF_001718115
Klebsiella_pneumoniae_606B	Yes		FALSE				GCF_001718175
Klebsiella_pneumoniae_CCBH6984	Yes		FALSE				GCF_001720345
Klebsiella_pneumoniae_SCPM-O-B-7846	Yes		FALSE				GCF_001720625
Klebsiella_pneumoniae_SCPM-O-B-7850	Yes		FALSE				GCF_001720635
Klebsiella_pneumoniae_SCPM-O-B-7749	Yes		FALSE				GCF_001720645
Klebsiella_pneumoniae_CFSAN044574	Yes		FALSE				GCF_001720695
Klebsiella_pneumoniae_CFSAN044569	Yes		FALSE				GCF_001720705
Klebsiella_pneumoniae_CFSAN044573	Yes		FALSE				GCF_001720745
Klebsiella_pneumoniae_CFSAN044570	Yes		FALSE				GCF_001720755
Klebsiella_pneumoniae_CFSAN044571	Yes		FALSE				GCF_001720765
Klebsiella_pneumoniae_CFSAN044568	Yes		FALSE				GCF_001720805
Klebsiella_pneumoniae_CFSAN044572	Yes		FALSE				GCF_001720815
Klebsiella_pneumoniae_CFSAN044564	Yes		FALSE				GCF_001720845
Klebsiella_pneumoniae_CFSAN044563	Yes		FALSE				GCF_001720865
Klebsiella_pneumoniae_CFSAN044566	Yes		FALSE				GCF_001720875
Klebsiella_pneumoniae_CFSAN044565	Yes		FALSE				GCF_001720905
Klebsiella_pneumoniae_B7868	Yes		FALSE				GCF_001721565
Klebsiella_pneumoniae_UCLAOXA232KP-Pt0	Yes		FALSE				GCF_001721725
Raoultella_ornithinolytica_18	Yes		FALSE				GCF_001723565
Klebsiella_quasipneumoniae-subsp-similipneumoniae_B8095	Yes		TRUE				GCF_001729665
Klebsiella_pneumoniae_UCLAOXA232KP-1	Yes		FALSE				GCF_001741545
Klebsiella_pneumoniae_UCLAOXA232KP-2	Yes		FALSE				GCF_001741665
Klebsiella_pneumoniae-subsp-pneumoniae_TGH13	Yes		FALSE				GCF_001746535
Klebsiella_pneumoniae_KP171	Yes		FALSE				GCF_001746765
Klebsiella_pneumoniae_KP36	Yes		FALSE				GCF_001750805
Klebsiella_michiganensis_LTGPAF-6F	Yes		FALSE				GCF_001753185
Klebsiella_variicola_HMSC22F09	Yes		TRUE				GCF_001807645
Klebsiella_variicola_HMSC25G12	Yes		TRUE				GCF_001807705
Klebsiella_pneumoniae_HMSC16A12	Yes		FALSE				GCF_001808265
Klebsiella_variicola_HMSC16C06	Yes		TRUE				GCF_001808325
Klebsiella_oxytoca_HMSC09D12	Yes		TRUE				GCF_001808475
Klebsiella_pneumoniae_KP5	Yes		FALSE				GCF_001855315
Klebsiella_pneumoniae_kp10	Yes		FALSE				GCF_001856585
Klebsiella_pneumoniae_KP6	Yes		FALSE				GCF_001856605
Raoultella_ornithinolytica_MG	Yes		FALSE				GCF_001866535
Klebsiella_pneumoniae_KP41	Yes		FALSE				GCF_001866785
Klebsiella_pneumoniae_WCHKP1511	Yes		FALSE				GCF_001867195
Klebsiella_pneumoniae_CAV1016	Yes		FALSE				GCF_001870165
Klebsiella_oxytoca_CAV1015	Yes		FALSE				GCF_001870185
Klebsiella_pneumoniae_AR-0042	Yes		FALSE				GCF_001874695
Klebsiella_pneumoniae_AR-0043	Yes		FALSE				GCF_001874715
Klebsiella_pneumoniae_AR-0012	Yes		FALSE				GCF_001874725
Klebsiella_pneumoniae_AR-0010	Yes		FALSE				GCF_001874865
Klebsiella_pneumoniae_AR-0039	Yes		FALSE				GCF_001874875
Klebsiella_pneumoniae_AR-0003	Yes		FALSE				GCF_001875025
Klebsiella_pneumoniae_AR-0004	Yes		FALSE				GCF_001875045
Klebsiella_pneumoniae_AR-0005	Yes		FALSE				GCF_001875055
Klebsiella_pneumoniae_AR-0034	Yes		FALSE				GCF_001875075
Klebsiella_pneumoniae_AR-0040	Yes		FALSE				GCF_001875105
Klebsiella_pneumoniae_AR-0041	Yes		FALSE				GCF_001875125
Klebsiella_pneumoniae_AR-0044	Yes		FALSE				GCF_001875135
Klebsiella_pneumoniae_CMC-VB35168	Yes		FALSE				GCF_001875525
Klebsiella_variicola_AR-0016	Yes		TRUE				GCF_001875745
Klebsiella_pneumoniae_AWD5	Yes		FALSE				GCF_001876675
Klebsiella_pneumoniae_PM1842	Yes		FALSE				GCF_001879395
Klebsiella_pneumoniae_PM565	Yes		FALSE				GCF_001879405
Klebsiella_pneumoniae_KpN03	Yes		FALSE				GCF_001884315
Klebsiella_pneumoniae_KpN07	Yes		FALSE				GCF_001884325
Klebsiella_pneumoniae_KpN02	Yes		FALSE				GCF_001884335
Klebsiella_pneumoniae_KpN08	Yes		FALSE				GCF_001884385
Klebsiella_pneumoniae_KpN04	Yes		FALSE				GCF_001884395
Klebsiella_pneumoniae_KpN05	Yes		FALSE				GCF_001884415
Klebsiella_pneumoniae_KpN10	Yes		FALSE				GCF_001884425
Klebsiella_pneumoniae_KpN09	Yes		FALSE				GCF_001884465
Klebsiella_pneumoniae_KpN11	Yes		FALSE				GCF_001884485
Klebsiella_pneumoniae_KP04C62	Yes		FALSE				GCF_001884765
Klebsiella_pneumoniae_Kp-Goe-822579	Yes		FALSE				GCF_001885255
Klebsiella_pneumoniae_WCHKP649	Yes		FALSE				GCF_001887985
Klebsiella_pneumoniae_WCHKP1845	Yes		FALSE				GCF_001887995
Klebsiella_pneumoniae_YMC2011.8.B10311	Yes		TRUE				GCF_001901735
Klebsiella_pneumoniae_YMC2011.7.B7207	Yes		FALSE				GCF_001901755
Klebsiella_pneumoniae_MNCRE78	Yes		FALSE				GCF_001902195
Klebsiella_pneumoniae_MNCRE69	Yes		FALSE				GCF_001902215
Klebsiella_pneumoniae_MNCRE53	Yes		FALSE				GCF_001902235
Klebsiella_pneumoniae_CAV1453	Yes		FALSE				GCF_001902255
Klebsiella_pneumoniae_Kp-Goe-154414	Yes		FALSE				GCF_001902335
Klebsiella_pneumoniae_Kp-Goe-62629	Yes		FALSE				GCF_001902355
Klebsiella_pneumoniae_Kp-Goe-39795	Yes		FALSE				GCF_001902395
Klebsiella_pneumoniae_Kp-Goe-822917	Yes		FALSE				GCF_001902415
Klebsiella_pneumoniae_Kp-Goe-33208	Yes		FALSE				GCF_001902435
Klebsiella_pneumoniae_SWU01	Yes		FALSE				GCF_001902475
Klebsiella_pneumoniae_Kp-Goe-71070	Yes		FALSE				GCF_001902515
Klebsiella_pneumoniae_1287-2164	Yes		FALSE				GCF_001902755.3
Klebsiella_pneumoniae_1187-2059	Yes		FALSE				GCF_001902765.3
Klebsiella_pneumoniae_1194-2067	Yes		FALSE				GCF_001902775.3
Klebsiella_pneumoniae_1205-2072	Yes		FALSE				GCF_001902815.3
Klebsiella_pneumoniae_1521-2451	Yes		FALSE				GCF_001902835.3
Klebsiella_pneumoniae_700-1644	Yes		FALSE				GCF_001902855.3
Klebsiella_pneumoniae_1477-2395	Yes		FALSE				GCF_001902865.3
Klebsiella_pneumoniae_1512-2440	Yes		FALSE				GCF_001902875.3
Klebsiella_pneumoniae_440-1360	Yes		FALSE				GCF_001902905.3
Klebsiella_pneumoniae_1429-2334	Yes		FALSE				GCF_001902935.3
Klebsiella_pneumoniae_1473-2389	Yes		FALSE				GCF_001902945.3
Klebsiella_pneumoniae_1437-2342	Yes		FALSE				GCF_001902955.3
Klebsiella_pneumoniae_1225-2091	Yes		FALSE				GCF_001902965.3
Klebsiella_pneumoniae_1260-2136	Yes		FALSE				GCF_001903015.3
Klebsiella_pneumoniae_1254-2128	Yes		FALSE				GCF_001903025.3
Klebsiella_pneumoniae_1280-2158	Yes		FALSE				GCF_001903035.3
Klebsiella_pneumoniae_1338-2221	Yes		FALSE				GCF_001903045.3
Klebsiella_pneumoniae_1295-2175	Yes		FALSE				GCF_001903095.3
Klebsiella_pneumoniae_1316-2199	Yes		FALSE				GCF_001903105.3
Klebsiella_pneumoniae_1213-2078	Yes		FALSE				GCF_001903135.3
Klebsiella_pneumoniae_671-1599	Yes		FALSE				GCF_001903175.3
Klebsiella_pneumoniae_679-1608	Yes		FALSE				GCF_001903195.3
Klebsiella_pneumoniae_1483-2404	Yes		FALSE				GCF_001903205.3
Klebsiella_pneumoniae_686-1617	Yes		FALSE				GCF_001903215.3
Klebsiella_pneumoniae_1486-2407	Yes		FALSE				GCF_001903255.3
Klebsiella_pneumoniae_600-1500	Yes		FALSE				GCF_001903265.3
Klebsiella_pneumoniae_660-1586	Yes		FALSE				GCF_001903285.3
Klebsiella_pneumoniae_1398-2291	Yes		FALSE				GCF_001903295.3
Klebsiella_pneumoniae_1430-2335	Yes		FALSE				GCF_001903335.3
Klebsiella_pneumoniae_1416-2314	Yes		FALSE				GCF_001903355.3
Klebsiella_pneumoniae_1345-2229	Yes		FALSE				GCF_001903365.3
Klebsiella_pneumoniae_1423-2323	Yes		FALSE				GCF_001903385.3
Klebsiella_pneumoniae_1378-2267	Yes		FALSE				GCF_001903415.3
Klebsiella_pneumoniae_1293-2172	Yes		FALSE				GCF_001903435.3
Klebsiella_pneumoniae_1315-2198	Yes		FALSE				GCF_001903445.3
Klebsiella_pneumoniae_1239-2106	Yes		FALSE				GCF_001903465.3
Klebsiella_pneumoniae_720-1668	Yes		FALSE				GCF_001903495.3
Klebsiella_pneumoniae_1192-2063	Yes		FALSE				GCF_001903515.3
Klebsiella_pneumoniae_1285-2163	Yes		FALSE				GCF_001903525.3
Klebsiella_pneumoniae_909-1860	Yes		FALSE				GCF_001903535.3
Klebsiella_pneumoniae_1497-2419	Yes		FALSE				GCF_001903555.3
Raoultella_planticola_1175-2058	Yes		FALSE				GCF_001903595.3
Klebsiella_pneumoniae_1166-2049	Yes		FALSE				GCF_001903605.3
Klebsiella_pneumoniae_1165-2048	Yes		FALSE				GCF_001903615.3
Klebsiella_pneumoniae_2060-3082	Yes		FALSE				GCF_001903675.3
Klebsiella_pneumoniae_1699-2677	Yes		FALSE				GCF_001903685.3
Klebsiella_pneumoniae_804-1777	Yes		FALSE				GCF_001903695.3
Klebsiella_pneumoniae_1560-2497	Yes		FALSE				GCF_001903735.3
Klebsiella_pneumoniae_701-1645	Yes		FALSE				GCF_001903755.3
Klebsiella_pneumoniae_729-1679	Yes		FALSE				GCF_001903775.3
Klebsiella_pneumoniae_1524-2455	Yes		FALSE				GCF_001903785.3
Klebsiella_pneumoniae_1586-2523	Yes		FALSE				GCF_001903795.3
Klebsiella_pneumoniae_899-1848	Yes		FALSE				GCF_001903835.3
Klebsiella_pneumoniae_776-1742	Yes		FALSE				GCF_001903845.3
Klebsiella_pneumoniae_703-1648	Yes		FALSE				GCF_001903865.3
Klebsiella_pneumoniae_2019-3069	Yes		FALSE				GCF_001903875.3
Klebsiella_pneumoniae_2073-3097	Yes		FALSE				GCF_001903915.3
Klebsiella_pneumoniae_1583-2520	Yes		FALSE				GCF_001903925.3
Klebsiella_pneumoniae_2029-3040	Yes		FALSE				GCF_001903935.3
Klebsiella_pneumoniae_1146-2028	Yes		FALSE				GCF_001903975.3
Klebsiella_pneumoniae_1566-2504	Yes		FALSE				GCF_001903995.3
Klebsiella_pneumoniae_2093-3123	Yes		FALSE				GCF_001904005.3
Klebsiella_pneumoniae_2065-3089	Yes		FALSE				GCF_001904015.3
Klebsiella_pneumoniae_761-1723	Yes		FALSE				GCF_001904045.3
Klebsiella_pneumoniae_2066-3090	Yes		FALSE				GCF_001904075.3
Klebsiella_pneumoniae_2063-3086	Yes		FALSE				GCF_001904095.3
Klebsiella_pneumoniae_2049-3065	Yes		FALSE				GCF_001904105.3
Klebsiella_pneumoniae_2022-3032	Yes		FALSE				GCF_001904115.3
Klebsiella_pneumoniae_1523-2454	Yes		FALSE				GCF_001904155.3
Klebsiella_pneumoniae_1538-2467	Yes		FALSE				GCF_001904165.3
Klebsiella_pneumoniae_1544-2474	Yes		FALSE				GCF_001904175.3
Klebsiella_pneumoniae_1557-2494	Yes		FALSE				GCF_001904205.3
Klebsiella_pneumoniae_1573-2510	Yes		FALSE				GCF_001904235.3
Klebsiella_pneumoniae_1699-2676	Yes		FALSE				GCF_001904245.3
Klebsiella_pneumoniae_975-1913	Yes		FALSE				GCF_001904255.3
Klebsiella_pneumoniae_2049-3064	Yes		FALSE				GCF_001904295.3
Klebsiella_pneumoniae_2049-3066	Yes		FALSE				GCF_001904315.3
Klebsiella_pneumoniae_1041-1933	Yes		FALSE				GCF_001904325.3
Klebsiella_pneumoniae_1084-1957	Yes		FALSE				GCF_001904335.3
Klebsiella_pneumoniae_1085-1956	Yes		FALSE				GCF_001904375.3
Klebsiella_pneumoniae_977-1916	Yes		FALSE				GCF_001904385.3
Klebsiella_pneumoniae_1075-1947	Yes		FALSE				GCF_001904405.3
Klebsiella_pneumoniae_982-1922	Yes		FALSE				GCF_001904425.3
Klebsiella_pneumoniae_935-1884	Yes		FALSE				GCF_001904455.3
Klebsiella_pneumoniae_1531-2471	Yes		FALSE				GCF_001904475.3
Klebsiella_pneumoniae_1562-2499	Yes		FALSE				GCF_001904485.3
Klebsiella_pneumoniae_2073-3098	Yes		FALSE				GCF_001904495.3
Klebsiella_pneumoniae_2030-3042	Yes		FALSE				GCF_001904535.3
Klebsiella_pneumoniae_1438.2-A	Yes		FALSE				GCF_001905185
Klebsiella_pneumoniae_1506.2-D	Yes		FALSE				GCF_001905195
Klebsiella_pneumoniae_1520.3-B	Yes		FALSE				GCF_001905225
Klebsiella_pneumoniae_1526.3-C	Yes		FALSE				GCF_001905235
Klebsiella_pneumoniae_1439.3-A	Yes		FALSE				GCF_001905315
Klebsiella_pneumoniae_1492.2-C	Yes		FALSE				GCF_001906645
Klebsiella_pneumoniae_1491.2-B	Yes		FALSE				GCF_001906685
Klebsiella_pneumoniae_1446.1-B	Yes		FALSE				GCF_001906705
Klebsiella_pneumoniae_1431.1-C	Yes		FALSE				GCF_001906715
Klebsiella_pneumoniae_1421.1-A	Yes		FALSE				GCF_001906725
Klebsiella_pneumoniae_301	Yes		FALSE				GCF_001907955
Klebsiella_pneumoniae_CAV1042	Yes		FALSE				GCF_001908515
Klebsiella_pneumoniae_Kp-Goe-149473	Yes		FALSE				GCF_001908595
Klebsiella_pneumoniae_Kp-Goe-827024	Yes		FALSE				GCF_001908625
Klebsiella_pneumoniae_Kp-Goe-827026	Yes		FALSE				GCF_001908655
Klebsiella_pneumoniae_Kp-Goe-152021	Yes		FALSE				GCF_001908675
Klebsiella_pneumoniae_KP-Goe-828304	Yes		FALSE				GCF_001908695
Klebsiella_pneumoniae_Kp-Goe-149832	Yes		FALSE				GCF_001908875
Klebsiella_pneumoniae_Kp-Goe-821588	Yes		FALSE				GCF_001908895
Klebsiella_pneumoniae_Kp-Goe-121641	Yes		FALSE				GCF_001913175
Klebsiella_pneumoniae_AR-0049	Yes		FALSE				GCF_001922465
Klebsiella_pneumoniae-subsp-pneumoniae_ATCC9621	Yes		FALSE				GCF_001929345
Klebsiella_pneumoniae_38-wz	Yes		FALSE				GCF_001931705
Klebsiella_pneumoniae_ATCC35657	Yes		FALSE				GCF_001936035
Klebsiella_pneumoniae_KLEB-LEB	Yes		FALSE				GCF_001938035
Klebsiella_michiganensis_CAV1755	Yes		FALSE				GCF_001938605
Klebsiella_pneumoniae_XL-1	Yes		FALSE				GCF_001939845
Klebsiella_pneumoniae_GN-3	Yes		FALSE				GCF_001939855
Klebsiella_pneumoniae_GN-2	Yes		FALSE				GCF_001939885
Klebsiella_aerogenes_eae	Yes		FALSE				GCF_001939895
Klebsiella_michiganensis_97-38	Yes		FALSE				GCF_001945455
Klebsiella_pneumoniae_97-58	Yes		FALSE				GCF_001945475
Klebsiella_pneumoniae_MRY10-808	Yes		FALSE				GCF_001950635
Klebsiella_pneumoniae_MRY10-848	Yes		FALSE				GCF_001950655
Klebsiella_pneumoniae_MRY10-897	Yes		FALSE				GCF_001950675
Klebsiella_pneumoniae_1756	Yes		FALSE				GCF_001952835
Klebsiella_pneumoniae_CN1	Yes		FALSE				GCF_001952875
Klebsiella_pneumoniae_NY9	Yes		FALSE				GCF_001952895
Klebsiella_pneumoniae_CR14	Yes		FALSE				GCF_001952915
Klebsiella_pneumoniae_825795-1	Yes		FALSE				GCF_001956965
Klebsiella_pneumoniae_196	Yes		FALSE				GCF_001968745
Klebsiella_pneumoniae_148	Yes		FALSE				GCF_001968755
Klebsiella_pneumoniae_59-1	Yes		FALSE				GCF_001969905
Klebsiella_pneumoniae_KP254	Yes		FALSE				GCF_001970155
Klebsiella_pneumoniae_KP1083	Yes		FALSE				GCF_001970165
Klebsiella_pneumoniae_KP314	Yes		FALSE				GCF_001970175
Klebsiella_michiganensis_CAV1752	Yes		TRUE				GCF_001970835
Klebsiella_aerogenes_B	Yes		FALSE				GCF_001974865
Raoultella_terrigena_NZ133	Yes		FALSE				GCF_001975865
Klebsiella_pneumoniae_KP41-2015	Yes		FALSE				GCF_001984895
Klebsiella_variicola_GJ1	Yes		FALSE				GCF_001989495
Klebsiella_variicola_GJ2	Yes		TRUE				GCF_001989515
Klebsiella_variicola_GJ3	Yes		FALSE				GCF_001989535
Klebsiella_pneumoniae-subsp-pneumoniae_KPN-KPC-HUG-07	Yes		FALSE				GCF_002007665
Klebsiella_pneumoniae_KP38731	Yes		FALSE				GCF_002009075
Klebsiella_pneumoniae_AR-0117	Yes		FALSE				GCF_002055765
Klebsiella_pneumoniae_AR-0068	Yes		FALSE				GCF_002055855
Klebsiella_pneumoniae_AR-0115	Yes		FALSE				GCF_002056385
Klebsiella_pneumoniae_AR-0098	Yes		FALSE				GCF_002056475
Klebsiella_michiganensis_AR-0147	Yes		TRUE				GCF_002072655
Klebsiella_grimontii_DSM29614	Yes		TRUE				GCF_002080105
Klebsiella_pneumoniae_KPN-KPC-HUG-08	Yes		FALSE				GCF_002085855
Klebsiella_pneumoniae_KPN-KPC-HUG-09	Yes		FALSE				GCF_002085865
Klebsiella_pneumoniae-subsp-pneumoniae_KPN-KPC-HUG-11	Yes		FALSE				GCF_002085895
Klebsiella_pneumoniae-subsp-pneumoniae_KPN-KPC-HUG-10	Yes		FALSE				GCF_002085915
Klebsiella_pneumoniae-subsp-pneumoniae_KPN-KPC-HUG-12	Yes		FALSE				GCF_002085935
Klebsiella_pneumoniae-subsp-pneumoniae_KPN-KPC-HUG-13	Yes		FALSE				GCF_002085975
Klebsiella_pneumoniae-subsp-pneumoniae_KPN-KPC-HUG-B1	Yes		FALSE				GCF_002085995
Klebsiella_pneumoniae-subsp-pneumoniae_KPN-KPC-HUG-B3	Yes		FALSE				GCF_002086005
Klebsiella_pneumoniae-subsp-pneumoniae_KPN-KPC-HUG-B2	Yes		FALSE				GCF_002086025
Klebsiella_pneumoniae_KPN-KPC-HUG-B4	Yes		FALSE				GCF_002086055
Klebsiella_pneumoniae-subsp-pneumoniae_KPN-KPC-HUG-B5	Yes		FALSE				GCF_002086075
Klebsiella_pneumoniae-subsp-pneumoniae_KPN-KPC-HUG-B6	Yes		FALSE				GCF_002086095
Klebsiella_pneumoniae-subsp-pneumoniae_KpvST147L-NDM	Yes		FALSE				GCF_002087215
Klebsiella_pneumoniae_OS-09-011-10	Yes		FALSE				GCF_002087495
Klebsiella_pneumoniae_OS-09-011-15	Yes		FALSE				GCF_002087645
Klebsiella_pneumoniae_OS-09-011-14	Yes		FALSE				GCF_002087715
Klebsiella_grimontii_M5al	Yes		TRUE				GCF_002090195
Klebsiella_pneumoniae_Kleb-Syr	Yes		FALSE				GCF_002093155
Klebsiella_pneumoniae_CCBH24080	Yes		FALSE				GCF_002099165
Klebsiella_pneumoniae_Kp703	Yes		FALSE				GCF_002102635
Klebsiella_pneumoniae_Kp45	Yes		FALSE				GCF_002102655
Klebsiella_pneumoniae_MNCRE82	Yes		FALSE				GCF_002103515
Klebsiella_pneumoniae_MNCRE80	Yes		FALSE				GCF_002103525
Klebsiella_pneumoniae_MNCRE54	Yes		FALSE				GCF_002103555
Klebsiella_pneumoniae_MNCRE60	Yes		FALSE				GCF_002103565
Klebsiella_pneumoniae_MNCRE61	Yes		FALSE				GCF_002103595
Klebsiella_pneumoniae_MNCRE64	Yes		FALSE				GCF_002103605
Klebsiella_pneumoniae_MNCRE66	Yes		FALSE				GCF_002103635
Klebsiella_pneumoniae_MNCRE67	Yes		FALSE				GCF_002103645
Klebsiella_pneumoniae_MNCRE68	Yes		FALSE				GCF_002103655
Klebsiella_pneumoniae_MNCRE70	Yes		FALSE				GCF_002103675
Klebsiella_pneumoniae_MNCRE74	Yes		FALSE				GCF_002103715
Klebsiella_pneumoniae_MNCRE73	Yes		FALSE				GCF_002103725
Klebsiella_pneumoniae_MNCRE75	Yes		FALSE				GCF_002103735
Klebsiella_pneumoniae_MNCRE77	Yes		FALSE				GCF_002103745
Klebsiella_pneumoniae_1714	Yes		FALSE				GCF_002104175
Klebsiella_pneumoniae_4490	Yes		FALSE				GCF_002104185
Klebsiella_pneumoniae_4182	Yes		FALSE				GCF_002104215
Klebsiella_pneumoniae_4281	Yes		FALSE				GCF_002104255
Klebsiella_pneumoniae_1849	Yes		FALSE				GCF_002104265
Klebsiella_pneumoniae_4448	Yes		FALSE				GCF_002104295
Klebsiella_pneumoniae_1799	Yes		FALSE				GCF_002104315
Klebsiella_pneumoniae_1787	Yes		FALSE				GCF_002104355
Klebsiella_pneumoniae_4477	Yes		FALSE				GCF_002104365
Klebsiella_pneumoniae_BO2	Yes		FALSE				GCF_002104635
Klebsiella_pneumoniae_1853	Yes		FALSE				GCF_002104705
Klebsiella_pneumoniae_314	Yes		FALSE				GCF_002105205
Klebsiella_pneumoniae_ARPG-340	Yes		FALSE				GCF_002108235
Klebsiella_pneumoniae_ARPG-372	Yes		FALSE				GCF_002108245
Klebsiella_pneumoniae_ARPG-318	Yes		FALSE				GCF_002108275
Klebsiella_pneumoniae_ARPG-379	Yes		FALSE				GCF_002108285
Klebsiella_pneumoniae_ARPG-315	Yes		FALSE				GCF_002108315
Klebsiella_pneumoniae_ARP-657	Yes		FALSE				GCF_002108335
Klebsiella_pneumoniae_ARPG-281	Yes		FALSE				GCF_002108345
Klebsiella_pneumoniae_ARP-664	Yes		FALSE				GCF_002108355
Klebsiella_pneumoniae_ARPG-489	Yes		FALSE				GCF_002108395
Klebsiella_pneumoniae_ARPG-380	Yes		FALSE				GCF_002108405
Klebsiella_pneumoniae_ARPG-381	Yes		FALSE				GCF_002108415
Raoultella_planticola_YJ	Yes		FALSE				GCF_002108615
Klebsiella_michiganensis_TDB-1	Yes		TRUE				GCF_002111445
Klebsiella_pneumoniae_K66-45	Yes		FALSE				GCF_002113865
Klebsiella_pneumoniae_ICIS-278-PBV	Yes		FALSE				GCF_002114225
Klebsiella_pneumoniae_KP1246	Yes		FALSE				GCF_002115605
Klebsiella_pneumoniae_KP1244	Yes		FALSE				GCF_002115625
Klebsiella_pneumoniae_KP1245	Yes		FALSE				GCF_002115645
Klebsiella_pneumoniae_kp757	Yes		FALSE				GCF_002116885
Klebsiella_pneumoniae_Kp76	Yes		FALSE				GCF_002119075
Klebsiella_pneumoniae_KPHU468	Yes		FALSE				GCF_002119085
Klebsiella_variicola_KP007	Yes		TRUE				GCF_002119865
Klebsiella_michiganensis_3T412C	Yes		TRUE				GCF_002119875
Klebsiella_pneumoniae_KL027	Yes		FALSE				GCF_002119885
Klebsiella_pneumoniae_KL033	Yes		FALSE				GCF_002119895
Klebsiella_quasipneumoniae-subsp-quasipneumoniae_KP025	Yes		TRUE				GCF_002119945
Klebsiella_pneumoniae_KP024	Yes		FALSE				GCF_002119955
Klebsiella_pneumoniae_KL064	Yes		FALSE				GCF_002120065
Klebsiella_pneumoniae_KL015	Yes		FALSE				GCF_002120105
Klebsiella_pneumoniae_WM-Tun-3771	Yes		FALSE				GCF_002140135
Klebsiella_pneumoniae_C2-D8-12	Yes		FALSE				GCF_002150645
Klebsiella_variicola_BIDMC118	Yes		TRUE				GCF_002152295
Klebsiella_michiganensis_MGH175	Yes		FALSE				GCF_002152315
Klebsiella_michiganensis_MGH176	Yes		TRUE				GCF_002152325
Klebsiella_pneumoniae_BWH66	Yes		FALSE				GCF_002152355
Klebsiella_pneumoniae_BWH67	Yes		FALSE				GCF_002152365
Klebsiella_pneumoniae_CHS242	Yes		FALSE				GCF_002152395
Klebsiella_pneumoniae_MGH133	Yes		FALSE				GCF_002152405
Klebsiella_pneumoniae_MGH134	Yes		FALSE				GCF_002152435
Klebsiella_pneumoniae_MGH147	Yes		FALSE				GCF_002152445
Klebsiella_pneumoniae_MGH148	Yes		FALSE				GCF_002152475
Klebsiella_pneumoniae_MGH153	Yes		FALSE				GCF_002152485
Klebsiella_pneumoniae_MGH155	Yes		FALSE				GCF_002152515
Klebsiella_pneumoniae_MGH157	Yes		FALSE				GCF_002152525
Klebsiella_pneumoniae_MGH158	Yes		FALSE				GCF_002152555
Klebsiella_pneumoniae_MGH162	Yes		FALSE				GCF_002152565
Klebsiella_pneumoniae_MGH165	Yes		FALSE				GCF_002152595
Klebsiella_pneumoniae_MGH166	Yes		FALSE				GCF_002152605
Klebsiella_pneumoniae_MGH167	Yes		FALSE				GCF_002152635
Klebsiella_pneumoniae_MGH172	Yes		FALSE				GCF_002152655
Klebsiella_pneumoniae_MGH185	Yes		FALSE				GCF_002152675
Klebsiella_pneumoniae_MGH186	Yes		FALSE				GCF_002152685
Klebsiella_pneumoniae_UCI106	Yes		FALSE				GCF_002152695
Klebsiella_pneumoniae_UCI109	Yes		FALSE				GCF_002152735
Klebsiella_pneumoniae_UCI113	Yes		FALSE				GCF_002152755
Klebsiella_pneumoniae_UCI112	Yes		FALSE				GCF_002152765
Klebsiella_pneumoniae_UCI114	Yes		FALSE				GCF_002152775
Klebsiella_pneumoniae_UCI115	Yes		FALSE				GCF_002152815
Klebsiella_pneumoniae_UCI116	Yes		FALSE				GCF_002152825
Klebsiella_pneumoniae_UCI118	Yes		FALSE				GCF_002152865
Klebsiella_aerogenes_MGH174	Yes		FALSE				GCF_002152895
Klebsiella_aerogenes_UCI119	Yes		FALSE				GCF_002152915
Klebsiella_aerogenes_UCI120	Yes		FALSE				GCF_002152925
Klebsiella_variicola_BIDMC117	Yes		TRUE				GCF_002153075
Klebsiella_pneumoniae_CHS241	Yes		FALSE				GCF_002153085
Klebsiella_pneumoniae_MGH140	Yes		FALSE				GCF_002153105
Klebsiella_pneumoniae_MGH149	Yes		FALSE				GCF_002153115
Klebsiella_pneumoniae_MGH168	Yes		FALSE				GCF_002153155
Klebsiella_pneumoniae_MGH156	Yes		FALSE				GCF_002153165
Klebsiella_pneumoniae_MGH161	Yes		FALSE				GCF_002153175
Klebsiella_pneumoniae_UCI105	Yes		FALSE				GCF_002153215
Klebsiella_pneumoniae_MGH181	Yes		FALSE				GCF_002153225
Klebsiella_pneumoniae_UCI110	Yes		FALSE				GCF_002153255
Klebsiella_pneumoniae_MGH171	Yes		FALSE				GCF_002153275
Klebsiella_pneumoniae_UCI107	Yes		FALSE				GCF_002153285
Klebsiella_pneumoniae_UCI111	Yes		FALSE				GCF_002153305
Klebsiella_pneumoniae_UCI117	Yes		FALSE				GCF_002153315
Klebsiella_pneumoniae_SJRP-Kp10	Yes		FALSE				GCF_002154825
Klebsiella_pneumoniae_BK13043	Yes		FALSE				GCF_002156725
Klebsiella_pneumoniae_KPN1482	Yes		FALSE				GCF_002156745
Klebsiella_variicola_KPN1481	Yes		TRUE				GCF_002156765
Klebsiella_pneumoniae_KPN528	Yes		FALSE				GCF_002156785
Klebsiella_pneumoniae_ICBKpBL-III-02.1	Yes		FALSE				GCF_002157345
Klebsiella_pneumoniae_39384	Yes		FALSE				GCF_002162395
Klebsiella_pneumoniae_40889	Yes		FALSE				GCF_002162405
Klebsiella_pneumoniae_39884	Yes		FALSE				GCF_002162425
Klebsiella_pneumoniae_41968	Yes		FALSE				GCF_002162475
Klebsiella_pneumoniae_UCI108	Yes		FALSE				GCF_002163225
Klebsiella_pneumoniae-subsp-pneumoniae_RJA166	Yes		FALSE				GCF_002163895
Klebsiella_pneumoniae_WCHKP113	Yes		FALSE				GCF_002164605
Klebsiella_pneumoniae_WCHKP108	Yes		FALSE				GCF_002164675
Klebsiella_pneumoniae_WCHKP103	Yes		FALSE				GCF_002164685
Klebsiella_pneumoniae_WCHKP97	Yes		FALSE				GCF_002164695
Klebsiella_pneumoniae_WCHKP95	Yes		FALSE				GCF_002164725
Klebsiella_pneumoniae_WCHKP91	Yes		FALSE				GCF_002164755
Klebsiella_pneumoniae_WCHKP73	Yes		FALSE				GCF_002164765
Klebsiella_pneumoniae_WCHKP70	Yes		FALSE				GCF_002164795
Klebsiella_variicola_WCHKP19	Yes		TRUE				GCF_002164805
Klebsiella_pneumoniae_WCHKP2	Yes		FALSE				GCF_002164835
Klebsiella_pneumoniae_WCHKP3	Yes		FALSE				GCF_002164855
Klebsiella_pneumoniae_WCHKP10	Yes		FALSE				GCF_002164875
Klebsiella_pneumoniae_Kp-KL49	Yes		FALSE				GCF_002166915
Klebsiella_pneumoniae_CIV-4	Yes		FALSE				GCF_002166955
Klebsiella_pneumoniae_KH43	Yes		FALSE				GCF_002166965
Klebsiella_pneumoniae_H151440672	Yes		FALSE				GCF_002167025
Klebsiella_pneumoniae_HH150820806-UK	Yes		FALSE				GCF_002167035
Klebsiella_pneumoniae_H151300628-UK	Yes		FALSE				GCF_002167065
Klebsiella_pneumoniae_H151400610	Yes		FALSE				GCF_002167075
Klebsiella_pneumoniae_H154440769	Yes		FALSE				GCF_002167105
Klebsiella_pneumoniae_H151400611	Yes		FALSE				GCF_002167115
Klebsiella_pneumoniae_H151440671	Yes		FALSE				GCF_002167135
Klebsiella_pneumoniae_H155360912	Yes		FALSE				GCF_002167145
Klebsiella_pneumoniae_402	Yes		FALSE				GCF_002173825
Klebsiella_pneumoniae_1479	Yes		FALSE				GCF_002173885
Klebsiella_pneumoniae_1456	Yes		FALSE				GCF_002173955
Klebsiella_pneumoniae_824	Yes		FALSE				GCF_002173965
Klebsiella_pneumoniae_2045	Yes		FALSE				GCF_002174015
Klebsiella_pneumoniae_H18	Yes		FALSE				GCF_002174025
Klebsiella_pneumoniae_H15	Yes		FALSE				GCF_002174075
Klebsiella_variicola_H39	Yes		TRUE				GCF_002174085
Klebsiella_pneumoniae_344	Yes		TRUE				GCF_002174175
Klebsiella_variicola_KP-21F	Yes		TRUE				GCF_002179565
Klebsiella_pneumoniae_AR-0047	Yes		FALSE				GCF_002180075
Klebsiella_pneumoniae_AR-0112	Yes		FALSE				GCF_002180155
Klebsiella_pneumoniae_AR-0146	Yes		FALSE				GCF_002180175
Klebsiella_pneumoniae_AR-0158	Yes		FALSE				GCF_002180255
Klebsiella_pneumoniae_AR-0129	Yes		FALSE				GCF_002180295
Klebsiella_pneumoniae_AR-0143	Yes		FALSE				GCF_002180315
Klebsiella_pneumoniae_41949	Yes		FALSE				GCF_002180485
Klebsiella_pneumoniae_39383	Yes		FALSE				GCF_002180495
Klebsiella_pneumoniae_41947	Yes		FALSE				GCF_002180525
Klebsiella_pneumoniae_39385	Yes		FALSE				GCF_002180535
Klebsiella_pneumoniae_39428	Yes		FALSE				GCF_002180565
Klebsiella_pneumoniae_39427	Yes		FALSE				GCF_002180595
Klebsiella_pneumoniae_39865	Yes		FALSE				GCF_002180605
Klebsiella_pneumoniae_39879	Yes		FALSE				GCF_002180645
Klebsiella_pneumoniae_39887	Yes		FALSE				GCF_002180655
Klebsiella_pneumoniae_39897	Yes		FALSE				GCF_002180685
Klebsiella_pneumoniae_39901	Yes		FALSE				GCF_002180695
Klebsiella_pneumoniae_39902	Yes		FALSE				GCF_002180725
Klebsiella_pneumoniae_39903	Yes		FALSE				GCF_002180735
Klebsiella_pneumoniae_39910	Yes		FALSE				GCF_002180765
Klebsiella_pneumoniae_39908	Yes		FALSE				GCF_002180775
Klebsiella_pneumoniae_39911	Yes		FALSE				GCF_002180805
Klebsiella_pneumoniae_40886	Yes		FALSE				GCF_002180845
Klebsiella_pneumoniae_40862	Yes		FALSE				GCF_002180855
Klebsiella_pneumoniae_40888	Yes		FALSE				GCF_002180885
Klebsiella_pneumoniae_44829	Yes		FALSE				GCF_002180895
Klebsiella_pneumoniae_44830	Yes		FALSE				GCF_002180925
Klebsiella_pneumoniae_44831	Yes		FALSE				GCF_002180935
Klebsiella_pneumoniae_45705	Yes		FALSE				GCF_002180965
Klebsiella_pneumoniae_45706	Yes		FALSE				GCF_002180975
Klebsiella_pneumoniae_42810	Yes		FALSE				GCF_002181005
Klebsiella_pneumoniae_45708	Yes		FALSE				GCF_002181015
Klebsiella_pneumoniae_42812	Yes		FALSE				GCF_002181045
Klebsiella_pneumoniae_42811	Yes		FALSE				GCF_002181055
Klebsiella_pneumoniae_42814	Yes		FALSE				GCF_002181085
Klebsiella_pneumoniae_42859	Yes		FALSE				GCF_002181095
Klebsiella_pneumoniae_43328	Yes		FALSE				GCF_002181105
Klebsiella_pneumoniae_43329	Yes		FALSE				GCF_002181145
Klebsiella_pneumoniae_43331	Yes		FALSE				GCF_002181165
Klebsiella_pneumoniae_43422	Yes		FALSE				GCF_002181175
Klebsiella_pneumoniae_44808	Yes		FALSE				GCF_002181185
Klebsiella_pneumoniae_44809	Yes		FALSE				GCF_002181225
Klebsiella_pneumoniae_44811	Yes		FALSE				GCF_002181245
Klebsiella_pneumoniae_44810	Yes		FALSE				GCF_002181265
Klebsiella_pneumoniae_44813	Yes		FALSE				GCF_002181275
Klebsiella_pneumoniae_44814	Yes		FALSE				GCF_002181305
Klebsiella_pneumoniae_44815	Yes		FALSE				GCF_002181325
Klebsiella_pneumoniae_44816	Yes		FALSE				GCF_002181345
Klebsiella_pneumoniae_44817	Yes		FALSE				GCF_002181355
Klebsiella_pneumoniae_44818	Yes		FALSE				GCF_002181385
Klebsiella_pneumoniae_44819	Yes		FALSE				GCF_002181405
Klebsiella_pneumoniae_44820	Yes		FALSE				GCF_002181415
Klebsiella_pneumoniae_44824	Yes		FALSE				GCF_002181445
Klebsiella_pneumoniae_41964	Yes		FALSE				GCF_002181455
Klebsiella_pneumoniae_41965	Yes		FALSE				GCF_002181485
Klebsiella_pneumoniae_41966	Yes		FALSE				GCF_002181505
Klebsiella_pneumoniae_41950	Yes		FALSE				GCF_002181525
Klebsiella_pneumoniae_41959	Yes		FALSE				GCF_002181545
Klebsiella_pneumoniae_41963	Yes		FALSE				GCF_002181555
Klebsiella_pneumoniae_39883	Yes		FALSE				GCF_002181585
Klebsiella_pneumoniae_39885	Yes		FALSE				GCF_002181595
Klebsiella_pneumoniae_39904	Yes		FALSE				GCF_002181635
Klebsiella_pneumoniae_39909	Yes		FALSE				GCF_002181665
Klebsiella_pneumoniae_40882	Yes		FALSE				GCF_002181675
Klebsiella_pneumoniae_44825	Yes		FALSE				GCF_002181705
Klebsiella_pneumoniae_44826	Yes		FALSE				GCF_002181715
Klebsiella_pneumoniae_44827	Yes		FALSE				GCF_002181745
Klebsiella_pneumoniae_44828	Yes		FALSE				GCF_002181755
Klebsiella_pneumoniae_45704	Yes		FALSE				GCF_002181785
Klebsiella_pneumoniae_45707	Yes		FALSE				GCF_002181795
Klebsiella_pneumoniae_43416	Yes		FALSE				GCF_002181825
Klebsiella_pneumoniae_45709	Yes		FALSE				GCF_002181835
Klebsiella_pneumoniae_44821	Yes		FALSE				GCF_002181865
Klebsiella_pneumoniae_43420	Yes		FALSE				GCF_002181875
Klebsiella_pneumoniae_44822	Yes		FALSE				GCF_002181895
Klebsiella_pneumoniae_43419	Yes		FALSE				GCF_002181915
Klebsiella_pneumoniae_44812	Yes		FALSE				GCF_002181945
Klebsiella_pneumoniae_43421	Yes		FALSE				GCF_002181955
Klebsiella_pneumoniae_44823	Yes		FALSE				GCF_002181965
Klebsiella_pneumoniae_42184	Yes		FALSE				GCF_002182005
Klebsiella_pneumoniae_42194	Yes		FALSE				GCF_002182045
Klebsiella_pneumoniae_42196	Yes		FALSE				GCF_002182055
Klebsiella_pneumoniae_42188	Yes		FALSE				GCF_002182065
Klebsiella_aerogenes_42193	Yes		FALSE				GCF_002182075
Klebsiella_pneumoniae_42338	Yes		FALSE				GCF_002182125
Klebsiella_pneumoniae_42261	Yes		FALSE				GCF_002182135
Klebsiella_pneumoniae_42339	Yes		FALSE				GCF_002182145
Klebsiella_pneumoniae_42363	Yes		FALSE				GCF_002182155
Klebsiella_pneumoniae_42364	Yes		FALSE				GCF_002182205
Klebsiella_pneumoniae_42807	Yes		FALSE				GCF_002182215
Klebsiella_pneumoniae_42365	Yes		FALSE				GCF_002182235
Klebsiella_pneumoniae_42809	Yes		FALSE				GCF_002182245
Klebsiella_pneumoniae_45710	Yes		FALSE				GCF_002182285
Klebsiella_pneumoniae_42362	Yes		FALSE				GCF_002182305
Klebsiella_pneumoniae_42808	Yes		FALSE				GCF_002182325
Klebsiella_pneumoniae_45712	Yes		FALSE				GCF_002182525
Klebsiella_pneumoniae_42186	Yes		FALSE				GCF_002182535
Klebsiella_pneumoniae_42195	Yes		FALSE				GCF_002182575
Klebsiella_pneumoniae_39387	Yes		FALSE				GCF_002184115
Klebsiella_pneumoniae_45711	Yes		FALSE				GCF_002184225
Klebsiella_pneumoniae_ARLG-2984	Yes		FALSE				GCF_002184395
Klebsiella_pneumoniae_ARLG-2983	Yes		FALSE				GCF_002184415
Klebsiella_pneumoniae_ARLG-2985	Yes		FALSE				GCF_002184485
Klebsiella_pneumoniae_ARLG-2981	Yes		FALSE				GCF_002184505
Klebsiella_pneumoniae_ARLG-2982	Yes		FALSE				GCF_002184515
Klebsiella_pneumoniae_ARLG-2978	Yes		FALSE				GCF_002184525
Klebsiella_aerogenes_ARLG-2973	Yes		FALSE				GCF_002184575
Klebsiella_aerogenes_ARLG-2971	Yes		FALSE				GCF_002184625
Klebsiella_pneumoniae_ARLG-2956	Yes		FALSE				GCF_002184705
Klebsiella_pneumoniae_ARLG-2951	Yes		FALSE				GCF_002184715
Klebsiella_pneumoniae_ARLG-2846	Yes		FALSE				GCF_002184745
Klebsiella_pneumoniae_ARLG-2820	Yes		FALSE				GCF_002184755
Klebsiella_pneumoniae_ARLG-2794	Yes		FALSE				GCF_002184785
Klebsiella_pneumoniae_ARLG-2791	Yes		FALSE				GCF_002184795
Klebsiella_pneumoniae_ARLG-2758	Yes		FALSE				GCF_002184825
Klebsiella_pneumoniae_ARLG-2745	Yes		FALSE				GCF_002184835
Klebsiella_pneumoniae_ARLG-2737	Yes		FALSE				GCF_002184865
Klebsiella_pneumoniae_ARLG-2727R	Yes		FALSE				GCF_002184875
Klebsiella_quasipneumoniae-subsp-quasipneumoniae_ARLG-2711	Yes		TRUE				GCF_002184905
Klebsiella_pneumoniae_ARLG-2725	Yes		FALSE				GCF_002184915
Klebsiella_pneumoniae_ARLG-2570	Yes		FALSE				GCF_002184945
Klebsiella_pneumoniae_ARLG-2696	Yes		FALSE				GCF_002184955
Klebsiella_pneumoniae_ARLG-2543	Yes		FALSE				GCF_002184985
Klebsiella_pneumoniae_ARLG-2491	Yes		FALSE				GCF_002184995
Klebsiella_pneumoniae_ARLG-2483	Yes		FALSE				GCF_002185025
Klebsiella_pneumoniae_ARLG-2480	Yes		FALSE				GCF_002185045
Klebsiella_pneumoniae_ARLG-2459	Yes		FALSE				GCF_002185055
Klebsiella_pneumoniae_ARLG-2176	Yes		FALSE				GCF_002185075
Klebsiella_pneumoniae_ARLG-2131	Yes		FALSE				GCF_002185105
Klebsiella_pneumoniae_ARLG-2130	Yes		FALSE				GCF_002185125
Klebsiella_pneumoniae_ARLG-2123	Yes		FALSE				GCF_002185135
Klebsiella_pneumoniae_ARLG-2122	Yes		FALSE				GCF_002185155
Klebsiella_pneumoniae_ARLG-2082	Yes		FALSE				GCF_002185185
Klebsiella_pneumoniae_ARLG-2051	Yes		FALSE				GCF_002185205
Klebsiella_pneumoniae_ARLG-2003	Yes		FALSE				GCF_002185215
Klebsiella_pneumoniae_ARLG-2953	Yes		FALSE				GCF_002185285
Klebsiella_aerogenes_ARLG-2969	Yes		FALSE				GCF_002185345
Klebsiella_pneumoniae_ARLG-2949	Yes		FALSE				GCF_002185355
Klebsiella_pneumoniae_ARLG-2862	Yes		FALSE				GCF_002185385
Klebsiella_pneumoniae_ARLG-2850	Yes		FALSE				GCF_002185405
Klebsiella_pneumoniae_ARLG-2800	Yes		FALSE				GCF_002185415
Klebsiella_pneumoniae_ARLG-2806	Yes		FALSE				GCF_002185425
Klebsiella_pneumoniae_ARLG-2723	Yes		FALSE				GCF_002185465
Klebsiella_pneumoniae_ARLG-2718	Yes		FALSE				GCF_002185485
Klebsiella_pneumoniae_ARLG-2709	Yes		FALSE				GCF_002185495
Klebsiella_pneumoniae_ARLG-2689	Yes		FALSE				GCF_002185515
Klebsiella_pneumoniae_ARLG-2585	Yes		FALSE				GCF_002185545
Klebsiella_pneumoniae_ARLG-2568	Yes		FALSE				GCF_002185555
Klebsiella_pneumoniae_ARLG-2550	Yes		FALSE				GCF_002185565
Klebsiella_pneumoniae_ARLG-2512	Yes		FALSE				GCF_002185575
Klebsiella_pneumoniae_ARLG-2191	Yes		FALSE				GCF_002185625
Klebsiella_pneumoniae_ARLG-2485	Yes		FALSE				GCF_002185645
Klebsiella_pneumoniae_ARLG-2134	Yes		FALSE				GCF_002185655
Klebsiella_pneumoniae_ARLG-2423	Yes		FALSE				GCF_002185665
Klebsiella_pneumoniae_ARLG-2132	Yes		FALSE				GCF_002185705
Klebsiella_pneumoniae_ARLG-2079	Yes		FALSE				GCF_002185725
Klebsiella_pneumoniae_ARLG-2060	Yes		FALSE				GCF_002185735
Klebsiella_pneumoniae_ARLG-2021	Yes		FALSE				GCF_002185745
Klebsiella_pneumoniae_ARLG-2019	Yes		FALSE				GCF_002185755
Klebsiella_pneumoniae_ARLG-2012	Yes		FALSE				GCF_002185805
Klebsiella_pneumoniae_ARLG-2958	Yes		FALSE				GCF_002185815
Klebsiella_pneumoniae_ARLG-2008	Yes		FALSE				GCF_002185835
Klebsiella_pneumoniae_ARLG-2946	Yes		FALSE				GCF_002185885
Klebsiella_pneumoniae_ARLG-2877	Yes		FALSE				GCF_002185905
Klebsiella_pneumoniae_ARLG-2859	Yes		FALSE				GCF_002185915
Klebsiella_pneumoniae_ARLG-2873	Yes		FALSE				GCF_002185925
Klebsiella_pneumoniae_ARLG-2847	Yes		FALSE				GCF_002185965
Klebsiella_pneumoniae_ARLG-2818	Yes		FALSE				GCF_002185975
Klebsiella_pneumoniae_ARLG-2753	Yes		FALSE				GCF_002186005
Klebsiella_pneumoniae_ARLG-2744	Yes		FALSE				GCF_002186015
Klebsiella_pneumoniae_ARLG-2695	Yes		FALSE				GCF_002186045
Klebsiella_pneumoniae_ARLG-2722	Yes		FALSE				GCF_002186055
Klebsiella_pneumoniae_ARLG-2686	Yes		FALSE				GCF_002186085
Klebsiella_pneumoniae_ARLG-2552	Yes		FALSE				GCF_002186095
Klebsiella_pneumoniae_ARLG-2523	Yes		FALSE				GCF_002186125
Klebsiella_pneumoniae_ARLG-2536	Yes		FALSE				GCF_002186135
Klebsiella_pneumoniae_ARLG-2520	Yes		FALSE				GCF_002186165
Klebsiella_pneumoniae_ARLG-2515	Yes		FALSE				GCF_002186185
Klebsiella_pneumoniae_ARLG-2464	Yes		FALSE				GCF_002186205
Klebsiella_pneumoniae_ARLG-2487	Yes		FALSE				GCF_002186215
Klebsiella_pneumoniae_ARLG-2426	Yes		FALSE				GCF_002186245
Klebsiella_pneumoniae_ARLG-2429	Yes		FALSE				GCF_002186255
Klebsiella_pneumoniae_ARLG-2188	Yes		FALSE				GCF_002186265
Klebsiella_pneumoniae_ARLG-2182	Yes		FALSE				GCF_002186275
Klebsiella_pneumoniae_ARLG-2133	Yes		FALSE				GCF_002186325
Klebsiella_pneumoniae_ARLG-2084	Yes		FALSE				GCF_002186335
Klebsiella_pneumoniae_ARLG-2089	Yes		FALSE				GCF_002186365
Klebsiella_pneumoniae_ARLG-2080	Yes		FALSE				GCF_002186375
[truncated: 1,596 more rows]
