# Supplementary material for: Whole-genome sequence-informed MALDI-TOF MS diagnostics reveal importance of Klebsiella oxytoca group in invasive infections: a retrospective clinical study
Source: Genome Med. 2021 Sep 13;13:150. doi: 10.1186/s13073-021-00960-5 (PMC8438989; doi:10.1186/s13073-021-00960-5)
Supplement: Supplementary file 4 — Additional file 4: Table S2. Cellular fatty acid composition of 11 Klebsiella spp. strains. [file 13073_2021_960_MOESM4_ESM.xlsx]

## Sheet: Tabelle1
Table S2: Cellular fatty acid composition of 11 Klebsiella spp. strains
	Fatty acid	K. pneumoniae (T) DSM 30104	K. pneumoniae 700521	K. quasipneumoniae (T) DSM 2824	K.variicola (T) DSM 15968	K. variicola 704195	K. oxytoca (T) DSM 5175	K. oxytoca 706127	K. michiganensis (T) DSM2S444	K. michiganensis 720807	K. grimontii 606641	K. grimontii 710322
	Straight-chain
	C12:0	0.7	1.8	1.2	1.2	1.1	4.1	4	4.1	4.1	3.9	4
	C13:0	-	-	-	-	0.3	-	0.1	-	-	-	-
	C14:0	11.2	10.9	10.6	10.6	10.5	6.5	6.5	5.9	6.4	5.9	6.3
	C16:0	32.5	34.3	30.6	31.6	30.5	34.2	34.1	30.4	35.4	34.5	34.9
	C17:0	1.2	0.1	1	0.8	1.9	0.3	0.5	0.4	0.3	0.3	0.2
	C18:0	0.7	0.7	0.8	0.7	0.7	0.6	0.6	0.7	0.6	0.7	0.6
	C19:0	0.1	0.2	0.2	0.2	0.2	-	0.2	-	0.1	0.2	0.1
	Hydroxy
	C12:0 2OH	-	0.2	-	-	-	-	-	-	-	-	-
	C14:0 2OH	1	0.5	0.9	0.7	0.7	-	-	-	-	-	-
	C18:1 2OH	-	-	0.4	-		-	-	-	0.2	0.3	-
	Unsaturated
	C16:1 w5c	0.2	0.1	-	0.2	0.2	0.2	0.2	0.2	0.1	-	0.1
	C17:1 w7c	-	-	-	0.3		-	0.2	-	-	-	-
	C17:1 w8c	0.3	-	0.2	-	0.4	-	-	-	-	-	-
	Cyclopropane
	Cyclo-C17:0	9.4	12.7	11.1	12.1	14.4	9.9	16.1	3.9	9.7	10.4	9.5
	Cyclo-C19:0 w8c	3.1	3.6	1.4	1.9	2.3	1.1	2.3	-	0.3	-	0.2
	Summed features
	C14:0 3OH and/or 16:1 iso I	7.6	8	8.6	8.5	7.8	8.3	8.2	8.5	8	8.6	7.9
	C16:1 w7c and/or C16:1 w6c	15.4	11.3	10.6	10.9	10.3	18.6	13.1	24.2	19.2	20.6	21
	C18:1 w7c and/or C18:1 w6c	15.9	14.8	21.6	19.3	18.1	15.5	13.1	21.15	14.9	13.6	14.4
	C18:0ante and/or C18:2 w6, 9c	0.4	0.5	0.5	0.6	0.6	0.4	0.6	0.3	0.4	0.5	0.5
	Cyclo-C19:0 w10c/19w6	0.2	-	-	0.2	-	-	-	-	-	-	-
		Cellular fatty acid composition (%)
