# Supplementary material for: Whole-genome sequence-informed MALDI-TOF MS diagnostics reveal importance of Klebsiella oxytoca group in invasive infections: a retrospective clinical study
Source: Genome Med. 2021 Sep 13;13:150. doi: 10.1186/s13073-021-00960-5 (PMC8438989; doi:10.1186/s13073-021-00960-5)
Supplement: Supplementary file 5 — Additional file 5: Table S3. Biochemical reaction and AMR profiles of a diverse set of Klebsiella spp. Strains. [file 13073_2021_960_MOESM5_ESM.xlsx]

## Sheet: Sheet1
Table S3: Biochemical reaction and AMR profiles of a diverse set of Klebsiella spp. Strains (n=50). A list of the tested copunds and their abbreviation can be fount in the sheet 'Reactions'. 'n' = negative, 'p' = positive, 'S' = sensitive, 'R' = resistant, 'I' = 'intermediate. '*': Interpreted as 'I' according to the EUCAST (v7.1) expert rules
Species	Strain	Indol	APPA	ADO	PyrA	IARL	dCel	BGAL	H2S	BNAG	AGLTp	dGLU	GGT	OFF	BGLU	dMAL	dMAN	dMNE	BXYL	Balap	ProA	LIP	PLE	TyrA	URE	dSOR	SAC	dTAG	dTRE	CIT	MNT	5KG	ILATk	AGLU	SUCT	NAGA	AGAL	PHOS	GlyA	ODC	LDC	IHISa	CMT	BGUR	O129R	GGAA	IMLTa	ELLM	ILATa
K. pneumoniae	700521-17	n	n	p	p	n	p	p	n	n	n	p	p	p	p	p	p	p	p	n	n	n	p	p	p	p	p	p	p	p	p	n	p	n	p	n	p	p	p	n	n	n	n	n	p	n	n	n	n
K. pneumoniae	111684-17	n	n	p	p	n	p	p	n	n	n	p	p	p	p	p	p	p	p	n	n	n	p	p	n	p	p	p	p	p	p	n	p	n	p	n	p	p	p	n	p	n	n	n	p	n	n	n	n
K. pneumoniae	801752-1-17	n	n	p	p	n	p	p	n	n	n	p	p	p	p	p	p	p	p	n	n	n	p	p	n	p	p	p	p	p	p	n	p	n	p	n	p	p	p	n	p	n	p	n	p	n	n	n	n
K. pneumoniae	110686-17	n	n	p	p	n	p	p	n	n	n	p	p	p	p	p	p	p	p	n	n	n	p	p	n	p	p	n	p	p	p	n	p	n	p	n	p	p	p	n	p	n	n	n	p	n	n	n	n
K. pneumoniae	700607-17	n	n	p	p	n	p	p	n	n	n	p	p	p	p	p	p	p	p	n	n	n	p	p	n	p	p	n	p	p	p	n	p	n	p	n	p	p	p	n	p	n	n	n	p	n	n	n	n
K. pneumoniae	700505-17	n	n	p	p	n	p	p	n	n	n	p	p	p	p	p	p	p	p	n	n	n	p	p	p	p	p	p	p	p	p	n	p	n	p	n	p	p	p	n	p	n	n	n	p	n	n	n	n
K. pneumoniae	801080-17	n	n	p	p	n	p	p	n	n	n	p	p	p	p	p	p	p	p	n	p	n	p	p	n	p	p	p	p	p	p	n	p	n	p	n	p	p	p	n	p	n	n	n	p	n	n	n	n
K. pneumoniae	801079-17	n	n	p	p	n	p	p	n	n	n	p	p	p	p	p	p	p	p	n	n	n	p	p	n	p	p	p	p	p	p	n	p	n	p	n	p	p	p	n	p	n	n	n	p	n	n	n	n
K. pneumoniae	801722-1-17	n	n	p	p	n	p	p	n	n	n	p	p	p	p	p	p	p	p	n	n	n	p	p	n	p	p	p	p	p	p	n	p	n	p	n	p	p	p	n	p	n	p	n	p	n	n	n	n
K. pneumoniae	110856-17	n	n	p	p	n	p	p	n	n	n	p	p	p	p	p	p	p	p	n	n	n	p	p	p	p	p	n	p	p	p	n	p	n	p	n	p	p	p	n	p	n	n	n	p	n	n	n	n
K. variicola	704195-17	n	n	n	p	n	p	p	n	n	n	p	p	p	p	p	p	p	p	n	p	n	p	p	p	p	p	n	p	p	p	p	p	n	p	n	p	p	p	n	p	n	p	n	p	n	n	n	n
K. variicola	704117-17	n	n	n	p	n	p	p	n	n	n	p	p	p	p	p	p	p	p	n	p	n	p	p	p	p	p	n	p	p	p	p	p	n	p	n	p	p	p	n	p	n	n	n	p	n	n	n	n
K. variicola	105710-17	n	n	n	p	n	p	p	n	n	n	p	p	p	p	p	p	p	p	n	n	n	p	p	p	p	p	n	p	p	p	p	p	n	p	n	p	p	n	n	p	n	n	n	p	n	n	p	n
K. variicola	133832-17	n	n	n	p	n	p	p	n	n	n	p	p	p	p	p	p	p	p	n	n	n	p	p	p	p	p	n	p	p	n	p	p	n	p	n	p	p	n	n	p	n	p	n	p	n	n	n	n
K. variicola	101332-17	n	n	n	p	n	p	p	n	n	n	p	p	p	p	p	p	p	p	n	n	n	p	p	n	p	p	p	p	p	p	p	p	n	p	n	p	p	p	n	p	n	p	n	p	n	n	n	n
K. variicola	800274-17	n	n	n	p	n	p	p	n	n	n	p	p	p	p	p	p	p	p	n	p	n	p	p	n	p	p	p	p	p	p	p	p	n	p	n	p	p	p	n	p	n	n	n	p	n	n	n	n
K. variicola	701411-17	n	n	n	p	n	p	p	n	n	n	p	p	p	p	p	p	p	p	n	p	n	p	p	p	p	p	p	p	p	p	p	p	n	p	n	p	p	p	n	p	n	p	n	p	n	n	n	n
K. variicola	105668-17	n	n	n	p	n	p	p	n	n	n	p	p	p	p	p	p	p	p	n	n	n	p	p	p	p	p	n	p	p	p	p	p	n	p	n	p	p	p	n	p	n	n	n	p	n	n	p	n
K. variicola	700538-17	n	n	n	p	n	p	p	n	n	n	p	p	p	p	p	p	p	p	n	p	n	p	p	p	p	p	p	p	p	p	p	p	n	p	n	p	p	p	n	p	n	p	n	p	n	n	n	n
K. variicola	718755-16	n	n	n	p	n	p	p	n	n	n	p	p	p	p	p	p	p	p	n	p	n	p	p	p	p	p	p	p	p	p	p	p	n	p	n	p	p	p	n	p	n	p	n	p	n	n	n	n
K. oxytoca	706127-17	p	n	p	n	p	p	p	n	n	n	p	n	p	p	p	p	p	n	n	n	n	p	n	p	p	p	p	p	n	n	p	n	n	n	n	p	p	n	n	p	n	n	n	p	n	n	p	n
K. oxytoca	700456-16	p	n	p	n	p	n	p	n	n	n	p	n	p	p	p	p	p	n	n	n	n	p	n	n	p	p	p	p	n	p	p	n	n	n	n	p	p	n	n	p	n	n	n	p	n	n	n	n
K. oxytoca	722058-16	p	n	p	n	p	p	p	n	n	n	p	n	p	p	p	p	p	n	n	n	n	p	n	p	p	p	p	p	n	p	p	n	n	n	n	p	p	n	n	p	n	n	n	p	n	n	p	n
K. oxytoca	700570-17	p	n	p	p	p	p	p	n	n	n	p	n	p	p	p	p	p	p	n	n	n	p	n	p	p	p	p	p	n	p	p	n	n	n	n	p	p	n	n	p	n	n	n	p	n	n	n	n
K. oxytoca	404821-16	p	n	p	n	p	p	p	n	n	n	p	n	p	p	p	p	p	n	n	n	n	p	n	n	p	p	p	p	n	p	p	n	n	n	n	p	p	n	n	p	n	n	n	p	n	n	p	n
K. oxytoca	404813-5-17	p	n	p	n	p	p	p	n	n	n	p	n	p	p	p	p	p	n	n	n	n	p	n	p	p	p	p	p	n	p	p	n	n	n	n	p	p	n	n	p	n	n	n	p	n	n	p	n
K. oxytoca	400125-17	p	n	p	p	p	p	p	n	n	n	p	p	p	p	p	p	p	p	n	n	n	p	n	p	p	p	p	p	p	p	p	p	n	p	n	p	p	n	n	p	n	n	n	p	n	n	p	n
K. oxytoca	400086-17	p	n	p	p	p	p	p	n	n	n	p	p	p	p	p	p	p	p	n	n	n	p	n	p	p	p	p	p	p	p	p	p	n	n	n	p	p	n	n	p	n	n	n	p	n	n	n	n
K. michiganensis	800126-16	p	n	p	p	p	p	p	n	n	n	p	p	p	p	p	p	p	p	n	n	n	p	n	n	p	p	n	p	p	p	p	p	n	p	n	p	p	n	n	p	n	n	n	p	n	n	n	n
K. michiganensis	720807-16	p	n	p	p	p	p	p	n	n	n	p	n	p	p	p	p	p	n	n	n	n	p	n	n	p	p	n	p	p	p	p	p	n	p	n	p	p	n	n	p	n	n	n	n	n	n	p	n
K. michiganensis	500137-17	p	n	p	p	p	p	p	n	n	n	p	p	p	p	p	p	p	p	n	n	n	p	n	n	p	p	n	p	p	p	p	p	n	p	n	p	p	n	n	p	n	n	n	p	n	n	n	n
K. michiganensis	707021-17	p	n	p	p	p	p	p	n	n	n	p	p	p	p	p	p	p	p	n	n	n	p	n	n	p	p	n	p	p	p	p	p	n	p	n	p	p	n	n	p	n	n	n	p	n	n	n	n
K. michiganensis	705823-17	n	n	p	p	p	p	n	n	n	n	p	p	p	p	p	p	p	p	n	n	n	p	p	p	p	p	n	p	p	p	p	p	n	p	n	p	p	n	n	p	n	n	n	p	n	n	n	n
K. michiganensis	707154-17	p	n	p	p	p	p	p	n	n	n	p	n	p	p	p	p	p	p	n	n	n	p	n	p	p	p	p	p	p	p	p	p	n	p	n	p	p	n	n	p	n	n	n	p	n	n	n	n
K. michiganensis	505106-17	p	n	p	p	n	p	p	n	n	n	p	p	p	p	p	p	p	p	n	n	n	p	n	p	p	p	p	p	p	p	p	p	n	p	n	p	p	n	n	p	n	n	n	p	n	n	p	n
K. michiganensis	501671-17	p	n	p	p	p	p	p	n	n	n	p	p	p	p	p	p	p	p	n	n	n	p	n	p	p	p	n	p	p	p	p	p	n	p	n	p	p	n	n	p	n	n	n	p	n	n	n	n
K. michiganensis	612478-16	p	n	p	p	p	p	p	n	n	n	p	p	p	p	p	p	p	p	n	n	n	p	n	p	p	p	p	p	p	p	p	p	n	p	n	p	p	n	n	p	n	n	n	p	n	n	n	n
K. michiganensis	710217-17	p	n	p	p	p	p	p	n	n	n	p	n	p	n	p	p	p	p	n	n	n	p	n	p	p	p	p	p	p	p	p	p	p	p	n	p	p	n	n	p	n	n	n	p	n	n	n	n
K. michiganensis	603572-17	p	n	p	p	p	p	p	n	n	n	p	n	p	p	p	p	p	p	n	n	n	p	n	n	p	p	p	p	p	p	p	p	n	n	n	p	p	n	n	p	n	n	n	p	n	n	p	n
K. michiganensis	141125-16	p	n	p	p	p	p	p	n	n	n	p	p	p	p	p	p	p	p	n	n	n	p	n	n	p	p	n	p	p	p	p	p	n	p	n	p	p	n	n	p	n	n	n	p	n	n	n	n
K. grimontii	710322-17	p	n	p	p	n	p	p	n	n	n	p	p	p	p	p	p	p	p	n	n	n	p	n	p	p	p	p	p	p	p	p	p	n	n	n	p	p	n	n	p	n	n	n	p	n	n	p	n
K. grimontii	620257851413	p	n	p	p	n	p	p	n	n	n	p	p	p	p	p	p	p	p	n	n	n	p	p	p	p	p	p	p	p	p	p	p	n	p	n	p	p	n	n	p	n	n	n	p	n	n	p	n
K. grimontii	502310-17	p	n	p	p	n	p	p	n	n	n	p	p	p	p	p	p	p	p	n	n	n	p	n	p	p	p	p	p	p	p	p	p	n	p	n	p	p	n	n	p	n	n	n	p	n	n	p	n
K. grimontii	2017E043892A	p	n	p	p	n	p	p	n	n	n	p	p	p	p	p	p	p	p	n	n	n	p	p	p	p	p	p	p	p	p	p	p	n	p	n	p	p	n	n	p	n	n	n	n	n	n	p	n
K. grimontii	402620-12	p	n	p	p	p	p	p	n	n	n	p	p	p	p	p	p	p	p	n	n	n	p	p	n	p	p	p	p	p	p	p	p	n	p	n	p	p	n	n	p	n	n	n	p	n	n	n	n
K. grimontii	804720-15	p	n	p	p	n	p	p	n	n	n	p	p	p	p	p	p	p	p	n	n	n	p	p	p	p	p	p	p	p	p	p	p	n	p	n	p	p	n	n	p	n	n	n	p	n	n	p	n
K. grimontii	620255534809-17	p	n	p	p	n	p	p	n	n	n	p	n	p	p	p	p	p	p	n	n	n	p	n	n	p	p	p	p	p	p	p	p	n	p	n	p	p	n	n	p	n	n	n	p	n	n	p	n
K. grimontii	710455-17	p	n	p	p	p	p	p	n	n	n	p	n	p	p	p	p	p	p	n	n	n	p	n	n	p	p	p	p	p	p	p	p	n	n	n	p	p	n	n	p	n	n	n	p	n	n	n	n
K. grimontii	402496-14	p	n	p	p	n	p	p	n	n	n	p	n	n	p	p	p	p	p	n	n	n	p	n	n	p	p	p	p	p	p	p	p	n	p	n	p	p	n	n	p	n	n	n	p	n	n	p	n
K. grimontii	700466-17	p	n	p	p	n	p	p	n	n	n	p	p	p	p	p	p	p	p	n	p	n	p	p	n	p	p	p	p	p	p	p	p	n	p	n	p	p	n	n	p	p	n	n	p	n	p	n	p
[truncated: 69 more columns]

## Sheet: Reactions
Abbreviation	Enzyme / Substrate to Reaction
Indol	Indol
APPA	Ala-Phe-Pro-Arylamidase
ADO	Adonitol
PyrA	L-Pyrrolydonyl-Arylamidase
IARL	L-Arabitol
dCel	D-Cellobiose
BGAL	Beta-Galactosidase
H2S	H2S Production
BNAG	Beta-N-Acetyl-Glocosamidase
AGLTp	Glutamyl Arylamidase
dGLU	D-Glucose
GGT	Gamma-Glutamyl-Transferase
OFF	Fermentatiom / Glucose
BGLU	Beta-Glucosidase
dMAL	D-Maltose
dMAN	D-Mannitol
dMNE	D-Mannose
BXYL	Beta-Xylosidase
Balap	Beta-Alanine arlamidase pNA
ProA	L-Proline Arylamidase
LIP	Lipase
PLE	Palatinose
TyrA	Tyrosine Arylamidase
URE	Urease
dSOR	D-Sorbitol
SAC	Saccharose / Sucrose
dTAG	D-Tagatose
dTRE	D-Trehalose
CIT	Citrate (Sodium)
MNT	Malonate
5KG	5-Keto-D-Gluconate
ILATk	L-Lactate alkalinization
AGLU	Alpha-Glucosidase
SUCT	Succinate alkalinization
NAGA	Beta-N-Acetyl-Galactosaminidase
AGAL	Alpha-Galactosidase
PHOS	Phosphatase
GlyA	Glycine Arylamidase
ODC	Ornithin Decarboxylase
LDC	Lysine Dacarboxylase
IHISa	L-Histidine Assimilation
CMT	Coumarate
BGUR	Beta-Glucoronidase
O129R	O/129 Resistance (comp.vibrio.)
GGAA	Gly-Gly-Arg-Arylamidase
IMLTa	L-Malate assimilation
ELLM	Ellman
ILATa	L-Lcatate assimilation
GLY	Glycerol
ERY	Erytheritol
DARA	D-Arabinose
LARA	L-Arabinose
RIB	D-Ribose
DXYL	D-Xylose
LXYL	L-Xylose
MDX	Methyl Beta-D-Xylopyranoside
GAL	D-Galactose
GLU	D-Glucose
FRU	D-Fructose
MNE	D-Mannose
SBE	L-Sorbose E
RHA	L-Rhamnose
DUL	Dulcitol
INO	Inosytol
MAN	D-Mannitol
SOR	D-Sorbitol
MDM	Methyl-Alpha-D-Mannopyranoside
MDG	Methyl-Alpha-D-Glucopyranoside
NAG	N-acetyl Glucoseamine
AMY	Amygdaline
ARB	Arbutine
ESC	Esculine Citrate
SAL	Salicine
CEL	D-Cellobiose
MAL	D-Maltose
LAC	D-Lactose
MEL	D-Mellibiose
TRE	D-Trehalose
INU	Inuline
MLZ	D-Melezitose
RAF	Raffinose
AMD	Amidone
GLYG	Glycogene
XLT	Xylitol
GEN	Gentibiose
TUR	D-Turanose
LYX	D-Lyxose
TAG	D-Tagatose
DFUC	D-Fucose
LFUC	L-Fucose
DARL	D-Arabitol
LARL	L-Arabitol
GNT	Potassium luconate
2KG	Potassium 2-cetogluconate
ADO	Adonitol
SAC	D-Saccharose
5KG	Potassium 5-cetogluconate
