# Supplementary material for: Whole-genome sequence-informed MALDI-TOF MS diagnostics reveal importance of Klebsiella oxytoca group in invasive infections: a retrospective clinical study
Source: Genome Med. 2021 Sep 13;13:150. doi: 10.1186/s13073-021-00960-5 (PMC8438989; doi:10.1186/s13073-021-00960-5)
Supplement: Supplementary file 6 — Additional file 6: Table S4. Reproducibility of detection for the predicted ribosomal subunits in MALDI-TOF mass spectra acquired in 4 different centers. [file 13073_2021_960_MOESM6_ESM.xlsx]

## Sheet: stats.freq.per.subunit
Table S4: Reproducibility of detection for the predicted ribosomal subunits in MALDI-TOF mass spectra (n= 800) acquired in 4 different centers. Ribosomal subunits which were reprodicible detected were subsequently included for species identification (see Methods section for more detail).
Ribosomal subunit	Reproducibility of detection per center and subunit [%]				Mean molecular weight [Daltons]	Selected fr species identification
	Center 1 (n=200)	Center 2 (n=200)	Center 3 (n=200)	Center 4 (n=200)
L36_1	100	100	100	99.5	4365.3	selected
S22	58	69.85	93.85	86.5	5267.65	selected
L34	98.5	96.98	100	99.5	5383.9	selected
L36_2	0	1.01	1.03	4	5469.58
L33meth	63.5	66.83	92.31	94.5	6287.39	selected
L32	84	87.94	88.72	98.5	6298.1	selected
L30	100	100	67.18	99.5	6383.61	selected
L35	100	98.99	100	99.5	7158.83	selected
L29	100	100	99.49	99.5	7244.73	selected
L31	98	96.98	98.46	99.5	7757.85	selected
S21	97.5	93.97	97.95	98.5	8369.08	selected
S18	16.5	2.01	4.62	41.5	8856.23
L28	52.5	50.75	55.9	46	8877.77	selected
S16	39.5	42.21	42.56	50.5	8954.87
L27	88.5	84.92	94.87	98.5	8993.86	selected
S20	98.5	97.49	98.97	99.5	9540.91	selected
S17	0	12.56	0	21.5	9570.07
L31B	0.5	0.5	0.51	5.5	9954.88
S15	84	86.43	57.44	84	10078.3	selected
S19	99.5	92.46	92.31	99	10286	selected
L25	69.5	86.43	9.74	67	10623.7	selected
L24	8.5	21.61	2.56	32	11188.4
L23	36	71.36	2.56	47.5	11213.7
S14	99	96.98	56.92	80	11446.5	selected
L21	9	75.38	1.54	0.5	11564.1	selected
S10	31	78.89	0	9.5	11766
L22	7	39.7	0	15.5	12197.7
L7	8	18.09	1.03	1	12212.4
L18	71.5	84.42	15.9	34.5	12771.4	selected
L19	40.5	77.39	5.13	15	13004.3	selected
S13	23.5	78.89	2.56	9	13078.1	selected
L20	28.5	76.88	0	2	13364.5	selected
S12	3	3.02	0	2.5	13617.4
S11	4.5	3.02	0	0.5	13725.8
S8	1.5	36.18	0	0	13973.3	selected
L17	16.5	55.78	0	2.5	14446.9	selected
S9	22.5	70.85	0.51	2	14721.9	selected
L11	0	5.53	0	0	14749.4
S6	2.5	2.51	0	1	15119.5
L15	8	11.06	0	4	15136.1
L16	0	0.5	0	2.5	15251.4
L9	17	16.08	9.74	1	15772.3
L13	23.5	65.33	0	1.5	16106.4
S7	5	39.2	0	0.5	17484.2
S5	1.5	0.5	0	0	17511.2
L10	1.5	3.02	0	0	17667.7
L6	0.5	0.5	0	0	18716.2
